# Supplementary material for: Socio-demographic factors associated with overweight and obesity among primary school children in semi-urban areas of mid-western Nigeria
Source: PLoS One. 2019 Apr 3;14(4):e0214570. doi: 10.1371/journal.pone.0214570 (PMC6447222; doi:10.1371/journal.pone.0214570)
Supplement: S1 Dataset — (XLSX) [file pone.0214570.s001.xlsx]

## Sheet: Sheet1
COUNT	Sch type	Age	Gender	Hours on screen	TV in bedroom	WT (KG)	HT (CM)	BMI	BMI-Z Score COMPUTATION	SES SCORE	SES OYEDEJI
1	Private	6	Male	1-2Hr	NO	22.4	125.4	14.2447	-2SD to +1SD	3	Higher
1	Private	6	Male	3-4Hr	NO	16.8	107.5	14.5376	-2SD to +1SD	4	Lower
1	Private	8	Male	1-2Hr	NO	26.1	128.9	15.7085	-2SD to +1SD	3	Higher
1	Private	9	Male	1-2Hr	NO	23.5	130.1	13.884	-2SD to +1SD	4	Lower
1	Private	8	Male	1-2Hr	NO	25.1	128.3	15.2483	-2SD to +1SD	3	Higher
1	Private	9	Male	Never	NO	20.8	117	15.1947	-2SD to +1SD	4	Lower
1	Private	6	Female	1-2Hr	NO	25.7	129.6	15.3011	-2SD to +1SD	4	Lower
1	Private	8	Male	1-2Hr	NO	22.6	123.2	14.8897	-2SD to +1SD	3	Higher
1	Private	7	Female	1-2Hr	NO	20.2	118.5	14.3852	-2SD to +1SD	4	Lower
1	Private	8	Male	1-2Hr	NO	24.8	125.4	15.7709	-2SD to +1SD	4	Lower
1	Private	11	Male	1-2Hr	NO	27.8	136.5	14.9204	-2SD to +1SD	4	Lower
1	Private	10	Female	1-2Hr	NO	30.9	139.1	15.97	-2SD to +1SD	3	Higher
1	Private	9	Female	>4Hr	NO	30.7	141.3	15.3764	-2SD to +1SD	2	Higher
1	Private	10	Male	1-2Hr	NO	28.2	142.9	13.8097	-2SD to +1SD	4	Lower
1	Private	10	Female	1-2Hr	NO	27	136.5	14.491	-2SD to +1SD	4	Lower
1	Private	10	Female	>4Hr	NO	24.7	130.6	14.4814	-2SD to +1SD	2	Higher
1	Private	9	Female	3-4Hr	NO	23.3	127.1	14.4233	-2SD to +1SD	4	Lower
1	Private	11	Male	1-2Hr	NO	27.1	139.7	13.886	<-2SD to >=-3SD	4	Lower
1	Private	11	Male	3-4Hr	NO	34.6	151.1	15.1547	-2SD to +1SD	3	Higher
1	Private	9	Male	1-2Hr	NO	30.1	136.2	16.226	-2SD to +1SD	4	Lower
1	Private	10	Female	1-2Hr	NO	30.9	137.3	16.3915	-2SD to +1SD	4	Lower
1	Private	8	Male	1-2Hr	NO	25.3	129.5	15.0862	-2SD to +1SD	4	Lower
1	Private	7	Male	Never	NO	23.2	125	14.848	-2SD to +1SD	3	Higher
1	Private	7	Female	Never	NO	18.9	120.6	12.9947	-2SD to +1SD	3	Higher
1	Private	7	Male	3-4Hr	NO	20.9	120.1	14.4897	-2SD to +1SD	3	Higher
1	Private	7	Male	Never	NO	22.7	124	14.7633	-2SD to +1SD	4	Lower
1	Private	6	Female	Never	NO	23.7	124.7	15.2411	-2SD to +1SD	4	Lower
1	Private	7	Male	3-4Hr	NO	22.9	124.7	14.7266	-2SD to +1SD	3	Higher
1	Private	9	Male	3-4Hr	NO	24.4	125.6	15.4672	-2SD to +1SD	3	Higher
1	Private	8	Female	1-2Hr	NO	22.2	129.6	13.2173	-2SD to +1SD	2	Higher
1	Private	8	Male	1-2Hr	NO	24.8	133	14.02	-2SD to +1SD	4	Lower
1	Private	8	Female	1-2Hr	NO	24.8	131	14.4514	-2SD to +1SD	4	Lower
1	Private	9	Male	1-2Hr	NO	27.2	132.9	15.3999	-2SD to +1SD	4	Lower
1	Private	8	Male	1-2Hr	NO	22.5	126.5	14.0605	-2SD to +1SD	2	Higher
1	Private	9	Male	3-4Hr	NO	24.5	133.6	13.7263	-2SD to +1SD	2	Higher
1	Private	7	Female	1-2Hr	NO	29.2	133.5	16.384	-2SD to +1SD	3	Higher
1	Private	11	Male	3-4Hr	NO	33.8	143.9	16.3228	-2SD to +1SD	3	Higher
1	Private	10	Female	3-4Hr	NO	35.7	134.6	19.7051	>+1SD to <=+2SD	4	Lower
1	Private	11	Male	1-2Hr	NO	31.9	133.3	17.9527	-2SD to +1SD	3	Higher
1	Private	11	Female	1-2Hr	NO	37.4	153.6	15.8522	-2SD to +1SD	1	Higher
1	Private	11	Female	1-2Hr	YES	43.4	158.6	17.2537	-2SD to +1SD	3	Higher
1	Private	11	Female	1-2Hr	NO	33.3	157.4	13.4411	<-2SD to >=-3SD	1	Higher
1	Private	11	Male	1-2Hr	NO	30.7	141	15.4419	-2SD to +1SD	3	Higher
1	Private	11	Female	Never	NO	52.6	133.4	29.5579	>+2SD	3	Higher
1	Private	11	Female	3-4Hr	NO	38.3	162.9	14.433	-2SD to +1SD	2	Higher
1	Private	10	Male	3-4Hr	NO	28.4	137.5	15.0215	-2SD to +1SD	2	Higher
1	Private	10	Female	1-2Hr	NO	43.9	155	18.2726	-2SD to +1SD	1	Higher
1	Private	11	Male	Never	NO	39.1	145.5	18.4693	-2SD to +1SD	3	Higher
1	Private	11	Female	1-2Hr	NO	44.1	160.2	17.1836	-2SD to +1SD	2	Higher
1	Private	11	Male	1-2Hr	NO	30.4	139	15.7342	-2SD to +1SD	2	Higher
1	Private	10	Female	1-2Hr	NO	39.8	144.2	19.1405	>+1SD to <=+2SD	3	Higher
1	Private	10	Female	1-2Hr	YES	32.1	150.4	14.1909	-2SD to +1SD	3	Higher
1	Private	10	Female	1-2Hr	NO	41.2	154	17.3722	-2SD to +1SD	3	Higher
1	Private	10	Female	1-2Hr	NO	36.5	146.8	16.9372	-2SD to +1SD	2	Higher
1	Private	10	Male	1-2Hr	NO	46.7	152.8	20.0019	>+1SD to <=+2SD	2	Higher
1	Private	10	Female	3-4Hr	NO	57.4	153.9	24.2345	>+2SD	2	Higher
1	Private	10	Male	1-2Hr	NO	28.1	140.7	14.1944	-2SD to +1SD	3	Higher
1	Private	10	Female	3-4Hr	YES	23.3	126	14.6762	-2SD to +1SD	3	Higher
1	Private	9	Male	>4Hr	YES	30.7	137.1	16.3329	-2SD to +1SD	2	Higher
1	Private	10	Female	Never	NO	26.4	133.7	14.7687	-2SD to +1SD	2	Higher
1	Private	9	Male	1-2Hr	NO	30.6	140.2	15.5677	-2SD to +1SD	2	Higher
1	Private	10	Female	1-2Hr	NO	48.7	157.3	19.6821	>+1SD to <=+2SD	2	Higher
1	Private	10	Male	1-2Hr	NO	35.5	143.8	17.1676	-2SD to +1SD	2	Higher
1	Private	9	Female	1-2Hr	NO	34.8	143	17.0179	-2SD to +1SD	2	Higher
1	Private	10	Male	1-2Hr	NO	27.3	134.8	15.0239	-2SD to +1SD	2	Higher
1	Private	10	Male	1-2Hr	NO	28.7	139.3	14.7904	-2SD to +1SD	2	Higher
1	Private	10	Male	1-2Hr	NO	31.3	143	15.3064	-2SD to +1SD	1	Higher
1	Private	10	Male	Never	NO	40.3	154.4	16.9048	-2SD to +1SD	1	Higher
1	Private	9	Male	1-2Hr	NO	33.4	148.7	15.1051	-2SD to +1SD	3	Higher
1	Private	10	Female	1-2Hr	NO	35.8	149.8	15.9536	-2SD to +1SD	2	Higher
1	Private	9	Male	1-2Hr	YES	33.3	141.4	16.655	-2SD to +1SD	1	Higher
1	Private	9	Female	3-4Hr	NO	38	138.7	19.7529	>+1SD to <=+2SD	2	Higher
1	Private	10	Female	1-2Hr	NO	30.1	141.5	15.0333	-2SD to +1SD	3	Higher
1	Private	10	Female	1-2Hr	YES	37.5	139.9	19.16	>+1SD to <=+2SD	3	Higher
1	Private	10	Female	1-2Hr	NO	35.6	144.7	17.0025	-2SD to +1SD	1	Higher
1	Private	10	Female	1-2Hr	NO	26.3	136.4	14.136	-2SD to +1SD	2	Higher
1	Private	9	Female	1-2Hr	NO	27.2	131.8	15.6581	-2SD to +1SD	1	Higher
1	Private	9	Male	>4Hr	NO	23.4	129	14.0617	-2SD to +1SD	1	Higher
1	Private	9	Female	1-2Hr	YES	26.2	130.5	15.3844	-2SD to +1SD	2	Higher
1	Private	9	Male	3-4Hr	NO	26.6	131	15.5003	-2SD to +1SD	2	Higher
1	Private	10	Female	3-4Hr	NO	38.8	141.2	19.4609	>+1SD to <=+2SD	3	Higher
1	Private	10	Male	1-2Hr	NO	27.9	135.5	15.1959	-2SD to +1SD	2	Higher
1	Private	10	Male	1-2Hr	NO	28.1	139.5	14.4397	-2SD to +1SD	1	Higher
1	Private	9	Female	Never	NO	33.4	138.2	17.4876	-2SD to +1SD	1	Higher
1	Private	9	Female	Never	NO	29.1	140.6	14.7205	-2SD to +1SD	2	Higher
1	Private	9	Male	1-2Hr	NO	32.1	139.6	16.4715	-2SD to +1SD	2	Higher
1	Private	10	Male	1-2Hr	YES	27.9	136.8	14.9084	-2SD to +1SD	2	Higher
1	Private	10	Female	Never	NO	34.4	141	17.303	-2SD to +1SD	4	Lower
1	Private	9	Male	1-2Hr	NO	29.2	141.3	14.6251	-2SD to +1SD	2	Higher
1	Private	9	Female	Never	NO	41.2	149.5	18.4338	>+1SD to <=+2SD	4	Lower
1	Private	10	Female	1-2Hr	NO	37.6	150.5	16.6003	-2SD to +1SD	3	Higher
1	Private	11	Female	Never	NO	44.2	148	20.179	>+1SD to <=+2SD	2	Higher
1	Private	10	Male	>4Hr	NO	28.5	142.4	14.0548	-2SD to +1SD	2	Higher
1	Private	10	Male	>4Hr	NO	29	139.6	14.8808	-2SD to +1SD	2	Higher
1	Private	9	Female	1-2Hr	YES	26.6	132.9	15.0602	-2SD to +1SD	2	Higher
1	Private	10	Female	>4Hr	NO	25	140.9	12.5927	<-2SD to >=-3SD	2	Higher
1	Private	9	Male	3-4Hr	NO	25.5	131.3	14.7914	-2SD to +1SD	2	Higher
1	Private	10	Female	3-4Hr	NO	35.8	156.3	14.6543	-2SD to +1SD	4	Lower
1	Private	10	Male	1-2Hr	NO	33.4	140.2	16.9922	-2SD to +1SD	2	Higher
1	Private	9	Male	1-2Hr	NO	26.7	139.4	13.74	-2SD to +1SD	2	Higher
1	Private	10	Male	3-4Hr	NO	31.1	142.7	15.2726	-2SD to +1SD	3	Higher
1	Private	8	Male	3-4Hr	NO	26.7	130.2	15.7503	-2SD to +1SD	1	Higher
1	Private	8	Male	3-4Hr	NO	30.2	135.1	16.5461	-2SD to +1SD	3	Higher
1	Private	8	Male	3-4Hr	NO	32.4	142.7	15.911	-2SD to +1SD	1	Higher
1	Private	8	Female	1-2Hr	YES	31.8	134.9	17.4744	-2SD to +1SD	2	Higher
1	Private	11	Male	>4Hr	YES	32.9	149.5	14.7202	-2SD to +1SD	3	Higher
1	Private	10	Female	1-2Hr	NO	33.8	143	16.5289	-2SD to +1SD	3	Higher
1	Private	9	Female	3-4Hr	NO	33.8	152.8	14.4767	-2SD to +1SD	2	Higher
1	Private	10	Female	1-2Hr	NO	40.7	147.6	18.6819	-2SD to +1SD	4	Lower
1	Private	10	Female	3-4Hr	NO	34.6	140	17.6531	-2SD to +1SD	2	Higher
1	Private	8	Male	1-2Hr	YES	24.8	130.7	14.5178	-2SD to +1SD	4	Lower
1	Private	8	Male	1-2Hr	YES	28.8	134	16.0392	-2SD to +1SD	1	Higher
1	Private	8	Male	1-2Hr	NO	29.5	134.7	16.2587	-2SD to +1SD	1	Higher
1	Private	8	Female	1-2Hr	NO	28.7	137.7	15.1361	-2SD to +1SD	3	Higher
1	Private	8	Female	1-2Hr	NO	26.6	134.7	14.6604	-2SD to +1SD	3	Higher
1	Private	8	Male	3-4Hr	NO	25.9	133.5	14.5324	-2SD to +1SD	3	Higher
1	Private	10	Male	>4Hr	NO	35.4	144.4	16.9773	-2SD to +1SD	3	Higher
1	Private	7	Male	1-2Hr	NO	24.8	134.5	13.709	-2SD to +1SD	2	Higher
1	Private	7	Male	>4Hr	NO	21.8	118.6	15.4984	-2SD to +1SD	2	Higher
1	Private	7	Male	1-2Hr	NO	22.6	125.3	14.3948	-2SD to +1SD	1	Higher
1	Private	8	Female	3-4Hr	NO	27.3	132.5	15.55	-2SD to +1SD	4	Lower
1	Private	6	Male	1-2Hr	NO	22.8	129.8	13.5327	-2SD to +1SD	2	Higher
1	Private	7	Male	1-2Hr	NO	23.6	125.6	14.96	-2SD to +1SD	2	Higher
1	Private	7	Male	1-2Hr	NO	26.9	129	16.1649	-2SD to +1SD	1	Higher
1	Private	7	Male	1-2Hr	NO	25.1	129.6	14.9439	-2SD to +1SD	1	Higher
1	Private	7	Female	1-2Hr	NO	24.4	118.3	17.4349	>+1SD to <=+2SD	2	Higher
1	Private	9	Female	3-4Hr	NO	27.4	135.6	14.9015	-2SD to +1SD	3	Higher
1	Private	7	Female	1-2Hr	NO	24.9	133.5	13.9713	-2SD to +1SD	1	Higher
1	Private	7	Female	1-2Hr	NO	24.6	122.5	16.3932	-2SD to +1SD	2	Higher
1	Private	7	Female	1-2Hr	NO	23.3	130.5	13.6815	-2SD to +1SD	2	Higher
1	Private	7	Female	>4Hr	NO	23.3	125.4	14.817	-2SD to +1SD	1	Higher
1	Private	7	Female	1-2Hr	NO	25.5	128	15.564	-2SD to +1SD	2	Higher
1	Private	7	Female	1-2Hr	NO	20.8	124.4	13.4407	-2SD to +1SD	2	Higher
1	Private	8	Female	1-2Hr	NO	26.5	134	14.7583	-2SD to +1SD	3	Higher
1	Private	8	Female	1-2Hr	NO	20.1	118.7	14.2658	-2SD to +1SD	2	Higher
1	Private	7	Male	1-2Hr	NO	38.5	138	20.2163	>+2SD	2	Higher
1	Private	9	Male	1-2Hr	NO	27.6	134.7	15.2116	-2SD to +1SD	2	Higher
1	Private	6	Male	1-2Hr	NO	23.2	125.3	14.777	-2SD to +1SD	1	Higher
1	Private	8	Male	>4Hr	NO	28.7	131.6	16.5718	-2SD to +1SD	1	Higher
1	Private	8	Male	1-2Hr	NO	21.1	121.4	14.3168	-2SD to +1SD	1	Higher
1	Private	10	Male	1-2Hr	NO	25.2	135.1	13.8067	-2SD to +1SD	1	Higher
1	Private	7	Male	1-2Hr	NO	32.1	133.5	18.0112	>+1SD to <=+2SD	2	Higher
1	Private	7	Male	1-2Hr	NO	22.8	122.9	15.0949	-2SD to +1SD	3	Higher
1	Private	7	Female	1-2Hr	NO	25.1	129.8	14.8979	-2SD to +1SD	1	Higher
1	Private	7	Female	1-2Hr	NO	34.3	132.9	19.4198	>+1SD to <=+2SD	2	Higher
1	Private	8	Female	1-2Hr	NO	26.6	130.5	15.6193	-2SD to +1SD	3	Higher
1	Private	10	Female	1-2Hr	NO	30.3	133.5	17.0012	-2SD to +1SD	2	Higher
1	Private	7	Female	1-2Hr	YES	23.2	125.5	14.7299	-2SD to +1SD	4	Lower
1	Private	7	Female	1-2Hr	NO	20.2	122.2	13.5272	-2SD to +1SD	2	Higher
1	Private	7	Female	1-2Hr	NO	28.1	136	15.1925	-2SD to +1SD	2	Higher
1	Private	6	Female	1-2Hr	YES	25.4	120.4	17.5219	>+1SD to <=+2SD	2	Higher
1	Private	7	Female	3-4Hr	NO	40.7	137.9	21.4026	>+2SD	2	Higher
1	Private	8	Female	1-2Hr	NO	27.3	130.8	15.9568	-2SD to +1SD	2	Higher
1	Private	7	Female	3-4Hr	YES	20.9	119.8	14.5624	-2SD to +1SD	3	Higher
1	Private	6	Female	1-2Hr	NO	38.6	138.2	20.2102	>+2SD	1	Higher
1	Private	7	Female	1-2Hr	NO	21.5	127	13.33	-2SD to +1SD	4	Lower
1	Private	9	Female	1-2Hr	NO	50.8	143.6	24.6351	>+2SD	3	Higher
1	Private	10	Male	1-2Hr	NO	29.4	137.9	15.4603	-2SD to +1SD	2	Higher
1	Private	9	Male	3-4Hr	YES	40.1	147.4	18.4565	>+1SD to <=+2SD	1	Higher
1	Private	11	Male	1-2Hr	NO	34.8	140	17.7551	-2SD to +1SD	2	Higher
1	Private	10	Male	1-2Hr	NO	35.3	145	16.7895	-2SD to +1SD	2	Higher
1	Private	11	Male	1-2Hr	NO	38.5	151.9	16.6857	-2SD to +1SD	2	Higher
1	Private	10	Male	1-2Hr	NO	38.8	142.9	19.0006	>+1SD to <=+2SD	1	Higher
1	Private	11	Male	1-2Hr	NO	29.6	143.1	14.4548	-2SD to +1SD	1	Higher
1	Private	10	Male	1-2Hr	YES	36.8	149.4	16.4872	-2SD to +1SD	2	Higher
1	Private	10	Male	>4Hr	NO	30.2	138.5	15.7437	-2SD to +1SD	1	Higher
1	Private	11	Male	1-2Hr	NO	43.7	150.4	19.319	>+1SD to <=+2SD	3	Higher
1	Private	11	Male	3-4Hr	NO	54.4	152.7	23.3303	>+2SD	2	Higher
1	Private	11	Female	1-2Hr	NO	40.7	158.4	16.2212	-2SD to +1SD	3	Higher
1	Private	11	Female	3-4Hr	NO	48.1	141.1	24.1597	>+2SD	1	Higher
1	Private	9	Female	3-4Hr	YES	58.2	148.9	26.2503	>+2SD	3	Higher
1	Private	11	Female	1-2Hr	NO	36.6	147.3	16.8685	-2SD to +1SD	2	Higher
1	Private	10	Female	1-2Hr	YES	31.7	144.3	15.2239	-2SD to +1SD	2	Higher
1	Private	11	Female	>4Hr	NO	46.7	157.4	18.8498	-2SD to +1SD	2	Higher
1	Private	10	Female	1-2Hr	NO	66.9	148.7	30.2555	>+2SD	2	Higher
1	Private	11	Female	1-2Hr	NO	39.3	142.7	19.2994	-2SD to +1SD	1	Higher
1	Private	10	Female	1-2Hr	NO	31.7	139.1	16.3834	-2SD to +1SD	1	Higher
1	Private	11	Female	1-2Hr	NO	35.2	159.4	13.8537	-2SD to +1SD	3	Higher
1	Private	10	Female	1-2Hr	NO	37.5	150.9	16.4685	-2SD to +1SD	2	Higher
1	Private	11	Female	3-4Hr	NO	25.8	134.4	14.2831	-2SD to +1SD	2	Higher
1	Private	9	Female	3-4Hr	NO	26.5	137.7	13.9758	-2SD to +1SD	2	Higher
1	Private	11	Male	1-2Hr	NO	43.7	150.4	19.319	>+1SD to <=+2SD	3	Higher
1	Private	8	Female	3-4Hr	NO	24	124.9	15.3846	-2SD to +1SD	3	Higher
1	Private	6	Male	1-2Hr	NO	23.9	122.4	15.9527	-2SD to +1SD	2	Higher
1	Private	7	Male	1-2Hr	NO	23.9	125.4	15.1986	-2SD to +1SD	2	Higher
1	Private	6	Male	1-2Hr	NO	26.4	129.5	15.7422	-2SD to +1SD	2	Higher
1	Private	7	Male	1-2Hr	NO	18.9	113.6	14.6455	-2SD to +1SD	1	Higher
1	Private	6	Male	1-2Hr	NO	25.2	129.9	14.9342	-2SD to +1SD	1	Higher
1	Private	6	Male	1-2Hr	NO	22.7	117.7	16.386	-2SD to +1SD	3	Higher
1	Private	6	Male	3-4Hr	YES	23	127.5	14.1484	-2SD to +1SD	2	Higher
1	Private	6	Male	1-2Hr	NO	28.9	129.9	17.1269	>+1SD to <=+2SD	2	Higher
1	Private	6	Male	1-2Hr	NO	20.1	120	13.9583	-2SD to +1SD	3	Higher
1	Private	6	Male	>4Hr	NO	24.1	126.8	14.9892	-2SD to +1SD	2	Higher
1	Private	7	Male	1-2Hr	YES	29.8	129.9	17.6603	>+1SD to <=+2SD	2	Higher
1	Private	6	Male	1-2Hr	NO	18.5	111.4	14.9074	-2SD to +1SD	2	Higher
1	Private	6	Male	3-4Hr	NO	21.1	121.5	14.2932	-2SD to +1SD	2	Higher
1	Private	7	Female	1-2Hr	YES	30.9	130.6	18.1164	>+1SD to <=+2SD	3	Higher
1	Private	6	Female	1-2Hr	NO	19.4	120.9	13.2724	-2SD to +1SD	1	Higher
1	Private	7	Female	>4Hr	NO	22.7	130.7	13.2885	-2SD to +1SD	3	Higher
1	Private	6	Female	1-2Hr	NO	21.2	120	14.7222	-2SD to +1SD	2	Higher
1	Private	6	Female	1-2Hr	YES	20.6	124.3	13.3329	-2SD to +1SD	2	Higher
1	Private	6	Female	3-4Hr	NO	23.2	120.4	16.0042	-2SD to +1SD	2	Higher
1	Private	7	Female	1-2Hr	NO	22.4	126.9	13.9099	-2SD to +1SD	3	Higher
1	Private	6	Female	>4Hr	YES	21.4	119.2	15.0613	-2SD to +1SD	2	Higher
1	Private	6	Female	1-2Hr	NO	23.2	127	14.384	-2SD to +1SD	2	Higher
1	Private	6	Female	1-2Hr	NO	21.3	118.8	15.092	-2SD to +1SD	3	Higher
1	Private	6	Female	3-4Hr	NO	20.3	120.3	14.027	-2SD to +1SD	3	Higher
1	Private	6	Female	1-2Hr	NO	19.7	113.3	15.3464	-2SD to +1SD	2	Higher
1	Private	7	Female	>4Hr	NO	24.8	120.4	17.108	-2SD to +1SD	4	Lower
1	Private	7	Female	1-2Hr	NO	23.4	122	15.7216	-2SD to +1SD	3	Higher
1	Private	7	Female	1-2Hr	NO	28.2	128.5	17.0782	-2SD to +1SD	4	Lower
1	Private	7	Male	3-4Hr	NO	20.7	123.5	13.5718	-2SD to +1SD	1	Higher
1	Private	7	Female	3-4Hr	NO	27.4	132.1	15.7016	-2SD to +1SD	1	Higher
1	Private	7	Female	3-4Hr	NO	59.6	149.7	26.5952	>+2SD	1	Higher
1	Private	8	Female	1-2Hr	NO	25.5	124.9	16.3461	-2SD to +1SD	3	Higher
1	Private	8	Male	3-4Hr	NO	23.5	127.7	14.4107	-2SD to +1SD	4	Lower
1	Private	9	Male	1-2Hr	NO	29.7	135.8	16.1049	-2SD to +1SD	3	Higher
1	Private	9	Male	1-2Hr	NO	29.7	139.1	15.3498	-2SD to +1SD	3	Higher
1	Private	9	Male	1-2Hr	NO	26.7	137.2	14.1841	-2SD to +1SD	1	Higher
1	Private	8	Male	3-4Hr	NO	24.4	125.1	15.591	-2SD to +1SD	3	Higher
1	Private	8	Female	1-2Hr	NO	28.7	132.8	16.2737	-2SD to +1SD	2	Higher
1	Private	8	Male	1-2Hr	NO	28.9	134.5	15.9755	-2SD to +1SD	3	Higher
1	Private	10	Female	1-2Hr	NO	37.1	146.7	17.2391	-2SD to +1SD	4	Lower
1	Private	9	Female	Never	NO	29	138.5	15.1181	-2SD to +1SD	4	Lower
1	Private	8	Female	>4Hr	NO	33.4	145.8	15.712	-2SD to +1SD	3	Higher
1	Private	9	Female	1-2Hr	NO	34.6	135.6	18.8173	>+1SD to <=+2SD	2	Higher
1	Private	8	Female	1-2Hr	NO	21.4	123.2	14.0991	-2SD to +1SD	2	Higher
1	Private	8	Female	1-2Hr	NO	26	131.1	15.1275	-2SD to +1SD	4	Lower
1	Private	8	Female	1-2Hr	NO	37.2	137.6	19.6474	>+1SD to <=+2SD	3	Higher
1	Private	7	Female	1-2Hr	NO	23.8	125.7	15.0628	-2SD to +1SD	2	Higher
1	Private	8	Female	3-4Hr	NO	33.6	136.5	18.0332	>+1SD to <=+2SD	2	Higher
1	Private	8	Male	Never	NO	24.4	127.9	14.9159	-2SD to +1SD	2	Higher
1	Private	8	Male	Never	NO	23	125	14.72	-2SD to +1SD	1	Higher
1	Private	8	Male	>4Hr	NO	26.2	130.4	15.408	-2SD to +1SD	3	Higher
1	Private	9	Male	1-2Hr	NO	27.9	141.7	13.8952	-2SD to +1SD	1	Higher
1	Private	10	Male	3-4Hr	NO	29.8	132.9	16.872	-2SD to +1SD	2	Higher
1	Private	10	Female	>4Hr	NO	31.8	136.1	17.1677	-2SD to +1SD	3	Higher
1	Private	9	Female	>4Hr	NO	29.3	130.4	17.2311	-2SD to +1SD	4	Lower
1	Private	10	Female	1-2Hr	NO	39.2	145.4	18.542	-2SD to +1SD	3	Higher
1	Private	9	Female	1-2Hr	YES	27.7	134.5	15.3121	-2SD to +1SD	3	Higher
1	Private	9	Female	1-2Hr	NO	41.8	151.4	18.2358	-2SD to +1SD	1	Higher
1	Private	9	Female	1-2Hr	NO	30.5	135.6	16.5875	-2SD to +1SD	3	Higher
1	Private	9	Female	3-4Hr	NO	27.3	131.6	15.7634	-2SD to +1SD	2	Higher
1	Private	8	Female	1-2Hr	YES	32.6	140.2	16.5852	-2SD to +1SD	1	Higher
1	Private	9	Female	3-4Hr	NO	33.1	146.5	15.4224	-2SD to +1SD	3	Higher
1	Private	9	Female	1-2Hr	NO	60	157.8	24.0956	>+2SD	3	Higher
1	Private	9	Female	1-2Hr	NO	27.5	139.9	14.0507	-2SD to +1SD	1	Higher
1	Private	9	Male	1-2Hr	NO	33.9	139.8	17.3454	-2SD to +1SD	4	Lower
1	Private	9	Male	>4Hr	YES	30.9	134.2	17.1575	-2SD to +1SD	1	Higher
1	Private	9	Male	1-2Hr	NO	30.1	142.1	14.9066	-2SD to +1SD	2	Higher
1	Private	10	Male	1-2Hr	NO	27.7	136.2	14.9323	-2SD to +1SD	2	Higher
1	Private	9	Male	1-2Hr	YES	31.8	143.3	15.4858	-2SD to +1SD	2	Higher
1	Private	9	Male	>4Hr	NO	28.3	149.7	12.6282	<-2SD to >=-3SD	3	Higher
1	Private	10	Male	1-2Hr	NO	28.6	135.4	15.6001	-2SD to +1SD	3	Higher
1	Private	10	Male	1-2Hr	NO	27.2	133	15.3768	-2SD to +1SD	4	Lower
1	Private	10	Female	1-2Hr	NO	27.1	136.8	14.481	-2SD to +1SD	1	Higher
1	Private	9	Male	1-2Hr	NO	32.7	145.3	15.4888	-2SD to +1SD	1	Higher
1	Private	8	Female	1-2Hr	NO	30.1	145.4	14.2376	-2SD to +1SD	2	Higher
1	Private	10	Male	1-2Hr	NO	38.6	149.3	17.3168	-2SD to +1SD	3	Higher
1	Private	9	Male	1-2Hr	NO	35.1	148.2	15.9812	-2SD to +1SD	3	Higher
1	Private	9	Male	Never	NO	31.9	141.9	15.8426	-2SD to +1SD	3	Higher
1	Private	9	Male	1-2Hr	NO	21.8	125.7	13.797	-2SD to +1SD	1	Higher
1	Private	8	Female	1-2Hr	NO	26.8	123.4	17.5997	-2SD to +1SD	4	Lower
1	Private	9	Female	1-2Hr	NO	24.4	127.4	15.0332	-2SD to +1SD	3	Higher
1	Private	8	Female	1-2Hr	NO	26.7	128.3	16.2203	-2SD to +1SD	4	Lower
1	Private	8	Female	1-2Hr	NO	23.3	129.4	13.9151	-2SD to +1SD	3	Higher
1	Private	8	Female	Never	NO	25.2	126.5	15.7478	-2SD to +1SD	4	Lower
1	Private	10	Male	>4Hr	NO	23.3	129.4	13.9151	-2SD to +1SD	3	Higher
1	Private	8	Male	3-4Hr	NO	31	137.5	16.3967	-2SD to +1SD	3	Higher
1	Private	9	Male	1-2Hr	NO	28.9	136	15.625	-2SD to +1SD	3	Higher
1	Private	7	Female	1-2Hr	NO	30.6	137.5	16.1851	-2SD to +1SD	4	Lower
1	Private	11	Male	1-2Hr	NO	32.1	138.5	16.7342	-2SD to +1SD	4	Lower
1	Private	8	Male	3-4Hr	NO	23.2	127	14.384	-2SD to +1SD	3	Higher
1	Private	8	Female	1-2Hr	NO	26.7	134.7	14.7155	-2SD to +1SD	3	Higher
1	Private	8	Female	1-2Hr	NO	26.1	126.6	16.2845	-2SD to +1SD	2	Higher
1	Private	10	Female	>4Hr	NO	30.7	138.3	16.0507	-2SD to +1SD	3	Higher
1	Private	9	Male	3-4Hr	NO	29.5	133.4	16.5772	-2SD to +1SD	3	Higher
1	Private	10	Female	1-2Hr	NO	30.4	145.3	14.3993	-2SD to +1SD	2	Higher
1	Private	10	Male	1-2Hr	NO	29.5	135	16.1866	-2SD to +1SD	4	Lower
1	Private	10	Male	1-2Hr	NO	34.9	141.3	17.48	-2SD to +1SD	3	Higher
1	Private	9	Female	3-4Hr	NO	26.9	134.8	14.8038	-2SD to +1SD	1	Higher
1	Private	9	Female	1-2Hr	NO	27.5	134	15.3152	-2SD to +1SD	4	Lower
1	Private	10	Male	1-2Hr	NO	31.2	141.2	15.6489	-2SD to +1SD	4	Lower
1	Private	8	Female	>4Hr	NO	29.5	135.2	16.1387	-2SD to +1SD	3	Higher
1	Private	8	Female	1-2Hr	NO	25.1	124.7	16.1414	-2SD to +1SD	4	Lower
1	Private	8	Female	1-2Hr	NO	23.6	129.3	14.1161	-2SD to +1SD	3	Higher
1	Private	6	Male	1-2Hr	NO	23.6	129.3	14.1161	-2SD to +1SD	3	Higher
1	Private	8	Female	1-2Hr	NO	24.2	117.9	17.4096	-2SD to +1SD	3	Higher
1	Private	6	Female	1-2Hr	NO	22.6	121.7	15.259	-2SD to +1SD	4	Lower
1	Private	10	Male	1-2Hr	NO	29.6	135.4	16.1456	-2SD to +1SD	1	Higher
1	Private	11	Male	1-2Hr	NO	52.9	145.9	24.8511	>+2SD	3	Higher
1	Private	10	Female	1-2Hr	NO	27.3	139.3	14.0689	-2SD to +1SD	2	Higher
1	Private	11	Male	1-2Hr	NO	35.3	143.1	17.2383	-2SD to +1SD	4	Lower
1	Private	9	Female	1-2Hr	NO	32.7	138.6	17.0224	-2SD to +1SD	2	Higher
1	Private	10	Female	1-2Hr	NO	32	144.1	15.4107	-2SD to +1SD	3	Higher
1	Private	10	Male	1-2Hr	NO	28.3	139.7	14.5009	-2SD to +1SD	4	Lower
1	Private	10	Male	1-2Hr	NO	33.8	144	16.3002	-2SD to +1SD	3	Higher
1	Private	10	Female	1-2Hr	NO	33.4	150.2	14.8049	-2SD to +1SD	4	Lower
1	Private	11	Female	1-2Hr	NO	41.6	157.1	16.8555	-2SD to +1SD	3	Higher
1	Private	9	Female	1-2Hr	NO	26.9	139.8	13.7638	-2SD to +1SD	3	Higher
1	Private	11	Female	1-2Hr	NO	39.3	150.7	17.3048	-2SD to +1SD	4	Lower
1	Private	10	Male	1-2Hr	NO	33.5	142.2	16.5671	-2SD to +1SD	2	Higher
1	Private	10	Female	1-2Hr	NO	45.2	148	20.6355	>+1SD to <=+2SD	3	Higher
1	Private	10	Male	3-4Hr	NO	29.9	144	14.4194	-2SD to +1SD	3	Higher
1	Private	11	Female	1-2Hr	YES	29.8	140.8	15.0318	-2SD to +1SD	2	Higher
1	Private	10	Male	1-2Hr	NO	26.8	132.4	15.2883	-2SD to +1SD	3	Higher
1	Private	11	Female	1-2Hr	NO	46	154.2	19.3459	-2SD to +1SD	2	Higher
1	Private	10	Male	1-2Hr	YES	27.7	138.8	14.3781	-2SD to +1SD	2	Higher
1	Private	10	Male	1-2Hr	NO	33.9	142.5	16.6944	-2SD to +1SD	3	Higher
1	Private	8	Female	>4Hr	NO	25	132.6	14.2185	-2SD to +1SD	4	Lower
1	Private	9	Female	1-2Hr	YES	27.1	138.5	14.1276	-2SD to +1SD	2	Higher
1	Private	10	Female	>4Hr	NO	28.1	140.7	14.1944	-2SD to +1SD	2	Higher
1	Private	8	Female	>4Hr	NO	21.4	121.6	14.4726	-2SD to +1SD	4	Lower
1	Private	8	Female	1-2Hr	YES	26.1	132	14.9793	-2SD to +1SD	2	Higher
1	Private	7	Female	3-4Hr	YES	31.5	143.6	15.2757	-2SD to +1SD	2	Higher
1	Private	11	Male	>4Hr	NO	39.3	153	16.7884	-2SD to +1SD	2	Higher
1	Private	11	Male	Never	NO	32.9	139.6	16.882	-2SD to +1SD	4	Lower
1	Private	10	Male	1-2Hr	NO	33.1	136.2	17.8432	-2SD to +1SD	4	Lower
1	Private	10	Female	1-2Hr	NO	31.2	141.2	15.6489	-2SD to +1SD	3	Higher
1	Private	9	Male	1-2Hr	YES	33.8	142	16.7625	-2SD to +1SD	4	Lower
1	Private	9	Female	1-2Hr	NO	24.4	131	14.2183	-2SD to +1SD	4	Lower
1	Private	10	Female	1-2Hr	YES	31.3	130.1	18.4922	-2SD to +1SD	2	Higher
1	Private	10	Female	Never	NO	32	143	15.6487	-2SD to +1SD	3	Higher
1	Private	10	Female	3-4Hr	NO	30.1	142.1	14.9066	-2SD to +1SD	3	Higher
1	Private	9	Male	1-2Hr	NO	31.4	143.4	15.2697	-2SD to +1SD	4	Lower
1	Private	10	Male	1-2Hr	NO	30.7	141.1	15.42	-2SD to +1SD	3	Higher
1	Private	10	Female	1-2Hr	NO	34.9	141.1	17.5296	-2SD to +1SD	4	Lower
1	Private	10	Female	1-2Hr	NO	37.6	145	17.8835	-2SD to +1SD	3	Higher
1	Private	11	Male	>4Hr	NO	27.4	133.5	15.374	-2SD to +1SD	4	Lower
1	Private	9	Female	1-2Hr	NO	24	138.2	12.5659	<-2SD to >=-3SD	3	Higher
1	Private	9	Male	1-2Hr	NO	28.1	136.4	15.1035	-2SD to +1SD	4	Lower
1	Private	10	Male	3-4Hr	NO	26.1	132	14.9793	-2SD to +1SD	2	Higher
1	Private	9	Female	1-2Hr	NO	29.8	131.6	17.207	-2SD to +1SD	3	Higher
1	Private	10	Female	3-4Hr	NO	28.1	130.5	16.5001	-2SD to +1SD	3	Higher
1	Private	8	Male	1-2Hr	NO	23.8	125.8	15.0389	-2SD to +1SD	3	Higher
1	Private	9	Male	Never	NO	28	133.5	15.7107	-2SD to +1SD	3	Higher
1	Private	9	Female	1-2Hr	NO	22.3	123	14.7399	-2SD to +1SD	3	Higher
1	Private	11	Female	1-2Hr	NO	30.5	146	14.3085	-2SD to +1SD	4	Lower
1	Private	9	Female	3-4Hr	NO	26.6	135	14.5953	-2SD to +1SD	4	Lower
1	Private	11	Female	1-2Hr	YES	35.1	143.6	17.0215	-2SD to +1SD	2	Higher
1	Private	11	Male	1-2Hr	NO	31.5	142.1	15.5999	-2SD to +1SD	4	Lower
1	Private	11	Female	1-2Hr	NO	31.3	141.3	15.6769	-2SD to +1SD	4	Lower
1	Private	10	Female	1-2Hr	NO	27.2	133.7	15.2162	-2SD to +1SD	3	Higher
1	Private	11	Male	>4Hr	NO	34.9	148.4	15.8474	-2SD to +1SD	4	Lower
1	Private	11	Female	1-2Hr	NO	27.6	137.3	14.6409	-2SD to +1SD	3	Higher
1	Private	11	Male	3-4Hr	NO	30.8	146.3	14.39	-2SD to +1SD	4	Lower
1	Private	10	Female	>4Hr	YES	25.7	134.5	14.2065	-2SD to +1SD	2	Higher
1	Private	10	Male	1-2Hr	NO	30.9	138.8	16.0391	-2SD to +1SD	4	Lower
1	Private	7	Female	3-4Hr	YES	31.2	132.6	17.7447	>+1SD to <=+2SD	3	Higher
1	Private	11	Female	1-2Hr	NO	29.2	143.5	14.1801	-2SD to +1SD	3	Higher
1	Private	10	Male	1-2Hr	NO	30.9	138.6	16.0854	-2SD to +1SD	3	Higher
1	Private	11	Male	1-2Hr	NO	31.6	142	15.6715	-2SD to +1SD	3	Higher
1	Private	8	Female	1-2Hr	NO	26.7	135.7	14.4995	-2SD to +1SD	3	Higher
1	Private	10	Female	3-4Hr	NO	27.6	138.6	14.3675	-2SD to +1SD	3	Higher
1	Private	11	Female	1-2Hr	NO	27.2	140.6	13.7594	<-2SD to >=-3SD	4	Lower
1	Private	11	Male	>4Hr	NO	25.7	130.2	15.1604	-2SD to +1SD	3	Higher
1	Private	11	Male	>4Hr	NO	28.2	133.6	15.7992	-2SD to +1SD	4	Lower
1	Private	10	Female	1-2Hr	NO	30.5	141.8	15.1687	-2SD to +1SD	4	Lower
1	Private	10	Female	1-2Hr	NO	55.6	151.7	24.1604	>+2SD	3	Higher
1	Private	10	Male	1-2Hr	NO	26.9	134.4	14.892	-2SD to +1SD	4	Lower
1	Private	9	Male	>4Hr	NO	26.7	130.3	15.7262	-2SD to +1SD	4	Lower
1	Private	10	Male	>4Hr	NO	31.2	137	16.6232	-2SD to +1SD	3	Higher
1	Private	10	Male	3-4Hr	NO	30.2	137.9	15.881	-2SD to +1SD	3	Higher
1	Private	8	Male	1-2Hr	NO	25	128.9	15.0465	-2SD to +1SD	4	Lower
1	Private	8	Male	3-4Hr	NO	25.1	130.3	14.7838	-2SD to +1SD	4	Lower
1	Private	10	Male	Never	NO	31	139.7	15.8843	-2SD to +1SD	4	Lower
1	Private	11	Male	>4Hr	NO	29.5	140.4	14.9654	-2SD to +1SD	4	Lower
1	Private	7	Male	3-4Hr	NO	18.9	119.5	13.2351	-2SD to +1SD	3	Higher
1	Private	7	Female	1-2Hr	NO	29.4	134.9	16.1556	-2SD to +1SD	4	Lower
1	Private	9	Female	1-2Hr	NO	22.3	132.7	12.6638	<-2SD to >=-3SD	3	Higher
1	Private	8	Male	1-2Hr	NO	27.9	127.1	17.2708	-2SD to +1SD	3	Higher
1	Private	8	Female	1-2Hr	NO	25.3	127.5	15.5632	-2SD to +1SD	2	Higher
1	Private	7	Female	1-2Hr	NO	23	122	15.4528	-2SD to +1SD	4	Lower
1	Private	6	Male	3-4Hr	NO	18.5	114.2	14.1853	-2SD to +1SD	4	Lower
1	Private	7	Male	1-2Hr	YES	21	121.9	14.1323	-2SD to +1SD	4	Lower
1	Private	9	Female	Never	NO	27.6	140.6	13.9617	-2SD to +1SD	3	Higher
1	Private	8	Female	3-4Hr	NO	20	117.1	14.5853	-2SD to +1SD	4	Lower
1	Private	7	Male	1-2Hr	NO	22.1	124.1	14.3499	-2SD to +1SD	3	Higher
1	Private	7	Female	3-4Hr	NO	18.8	114.1	14.4406	-2SD to +1SD	4	Lower
1	Private	11	Male	Never	NO	31.1	136.7	16.6427	-2SD to +1SD	5	Lower
1	Private	7	Male	>4Hr	NO	22.7	121.2	15.4533	-2SD to +1SD	3	Higher
1	Private	6	Female	3-4Hr	NO	20	118.9	14.1471	-2SD to +1SD	3	Higher
1	Private	6	Male	1-2Hr	NO	17.5	113	13.7051	-2SD to +1SD	3	Higher
1	Private	7	Male	1-2Hr	NO	19.1	116.5	14.0728	-2SD to +1SD	4	Lower
1	Private	7	Female	>4Hr	NO	19.5	117.4	14.1481	-2SD to +1SD	4	Lower
1	Private	6	Male	1-2Hr	NO	22.6	125.1	14.4409	-2SD to +1SD	3	Higher
1	Private	6	Female	3-4Hr	NO	18.1	115.3	13.6151	-2SD to +1SD	3	Higher
1	Private	8	Male	1-2Hr	NO	20.3	117	14.8294	-2SD to +1SD	4	Lower
1	Private	7	Male	3-4Hr	NO	22	122	14.781	-2SD to +1SD	4	Lower
1	Private	8	Male	Never	NO	24.3	127	15.066	-2SD to +1SD	3	Higher
1	Private	7	Male	1-2Hr	NO	21.1	119.2	14.8501	-2SD to +1SD	3	Higher
1	Private	8	Male	>4Hr	NO	22.6	121.9	15.209	-2SD to +1SD	3	Higher
1	Private	8	Male	>4Hr	NO	23.5	125.5	14.9204	-2SD to +1SD	2	Higher
1	Private	8	Female	3-4Hr	NO	23.4	124.1	15.194	-2SD to +1SD	1	Higher
1	Private	6	Female	Never	NO	20.7	116.8	15.1735	-2SD to +1SD	3	Higher
1	Private	6	Female	3-4Hr	NO	20.7	114.5	15.7892	-2SD to +1SD	3	Higher
1	Private	7	Female	1-2Hr	NO	20.3	124.5	13.0966	-2SD to +1SD	3	Higher
1	Private	6	Female	Never	NO	23.9	127	14.818	-2SD to +1SD	4	Lower
1	Private	7	Male	3-4Hr	NO	23.3	124.6	15.0079	-2SD to +1SD	4	Lower
1	Private	6	Female	Never	NO	21.6	116.6	15.8875	-2SD to +1SD	3	Higher
1	Private	6	Male	Never	NO	22.9	122	15.3856	-2SD to +1SD	4	Lower
1	Private	7	Female	1-2Hr	NO	25.6	127.3	15.7973	-2SD to +1SD	4	Lower
1	Private	9	Female	1-2Hr	NO	25	123.6	16.3645	-2SD to +1SD	4	Lower
1	Private	10	Male	3-4Hr	NO	22.7	119.9	15.7902	-2SD to +1SD	3	Higher
1	Private	8	Male	3-4Hr	NO	25.5	139	13.1981	<-2SD to >=-3SD	4	Lower
1	Private	6	Male	Never	NO	24.3	124.3	15.7277	-2SD to +1SD	2	Higher
1	Private	6	Female	>4Hr	NO	20.4	118	14.651	-2SD to +1SD	3	Higher
1	Private	6	Female	1-2Hr	NO	20.2	122.6	13.4391	-2SD to +1SD	3	Higher
1	Private	9	Male	>4Hr	NO	31.2	138.9	16.1715	-2SD to +1SD	4	Lower
1	Private	6	Female	3-4Hr	NO	21.7	121.1	14.7969	-2SD to +1SD	3	Higher
1	Private	8	Male	1-2Hr	NO	23.6	125.9	14.8888	-2SD to +1SD	4	Lower
1	Private	7	Female	1-2Hr	NO	24.3	123.5	15.9321	-2SD to +1SD	3	Higher
1	Private	6	Female	3-4Hr	NO	23.6	126.5	14.7479	-2SD to +1SD	2	Higher
1	Private	7	Female	>4Hr	NO	19.1	120	13.2639	-2SD to +1SD	3	Higher
1	Private	9	Female	1-2Hr	NO	29.9	137.8	15.7461	-2SD to +1SD	3	Higher
1	Private	8	Male	1-2Hr	NO	29.3	136.6	15.7024	-2SD to +1SD	3	Higher
1	Private	8	Male	1-2Hr	NO	27.2	128.2	16.5498	-2SD to +1SD	3	Higher
1	Private	9	Male	1-2Hr	NO	23.9	125.5	15.1744	-2SD to +1SD	3	Higher
1	Private	7	Female	1-2Hr	NO	21.9	121.4	14.8596	-2SD to +1SD	2	Higher
1	Private	7	Female	1-2Hr	NO	21	117.3	15.2624	-2SD to +1SD	4	Lower
1	Private	8	Male	>4Hr	NO	24.7	124.3	15.9865	-2SD to +1SD	3	Higher
1	Private	7	Male	1-2Hr	NO	23.3	128.6	14.0888	-2SD to +1SD	4	Lower
1	Private	7	Female	1-2Hr	NO	21.2	121.2	14.4321	-2SD to +1SD	3	Higher
1	Private	10	Male	Never	NO	31.2	139	16.1482	-2SD to +1SD	4	Lower
1	Private	7	Female	1-2Hr	YES	22.9	119	16.1712	-2SD to +1SD	2	Higher
1	Private	7	Male	>4Hr	NO	21.2	116.3	15.6739	-2SD to +1SD	4	Lower
1	Private	7	Female	1-2Hr	NO	24.2	130	14.3195	-2SD to +1SD	4	Lower
1	Private	8	Male	3-4Hr	NO	30.3	132.2	17.3372	-2SD to +1SD	3	Higher
1	Private	8	Male	1-2Hr	NO	21.7	116.3	16.0435	-2SD to +1SD	3	Higher
1	Private	7	Male	3-4Hr	NO	25.5	123.4	16.746	-2SD to +1SD	3	Higher
1	Private	7	Female	>4Hr	NO	17	114.6	12.9443	-2SD to +1SD	4	Lower
1	Private	7	Female	>4Hr	NO	25	123.3	16.4442	-2SD to +1SD	4	Lower
1	Private	7	Male	>4Hr	NO	26.4	128.2	16.063	-2SD to +1SD	4	Lower
1	Private	6	Female	Never	NO	19.5	114.5	14.8739	-2SD to +1SD	3	Higher
1	Private	7	Female	1-2Hr	NO	19.7	116.3	14.5649	-2SD to +1SD	3	Higher
1	Private	7	Male	1-2Hr	NO	21.7	117.4	15.7443	-2SD to +1SD	3	Higher
1	Private	6	Male	1-2Hr	NO	23.3	124	15.1535	-2SD to +1SD	4	Lower
1	Private	7	Female	1-2Hr	NO	23.9	119.9	16.6249	-2SD to +1SD	4	Lower
1	Private	7	Male	3-4Hr	NO	22.1	121.9	14.8725	-2SD to +1SD	3	Higher
1	Private	7	Female	1-2Hr	NO	22.3	120.1	15.4603	-2SD to +1SD	2	Higher
1	Private	6	Male	1-2Hr	NO	23.8	124.5	15.3546	-2SD to +1SD	4	Lower
1	Private	9	Female	1-2Hr	NO	27.1	137.1	14.4176	-2SD to +1SD	3	Higher
1	Private	9	Male	1-2Hr	NO	23.5	132.5	13.3855	<-2SD to >=-3SD	5	Lower
1	Private	6	Female	1-2Hr	NO	19.6	118.6	13.9343	-2SD to +1SD	1	Higher
1	Private	6	Female	1-2Hr	NO	19.8	116.4	14.6137	-2SD to +1SD	3	Higher
1	Private	6	Female	Never	NO	23.3	124	15.1535	-2SD to +1SD	4	Lower
1	Private	8	Female	1-2Hr	NO	27.7	131.3	16.0676	-2SD to +1SD	3	Higher
1	Private	6	Female	>4Hr	YES	24.4	123.1	16.1018	-2SD to +1SD	4	Lower
1	Private	6	Male	>4Hr	NO	21.2	117	15.4869	-2SD to +1SD	4	Lower
1	Private	6	Male	>4Hr	NO	17.4	107.3	15.113	-2SD to +1SD	4	Lower
1	Private	6	Male	>4Hr	YES	22	123.7	14.3775	-2SD to +1SD	4	Lower
1	Private	6	Female	1-2Hr	NO	20.7	120.2	14.3272	-2SD to +1SD	4	Lower
1	Private	11	Female	Never	NO	45.5	142	22.565	>+1SD to <=+2SD	4	Lower
1	Private	11	Female	1-2Hr	NO	24.5	136.4	13.1685	<-2SD to >=-3SD	3	Higher
1	Private	11	Female	1-2Hr	NO	38.9	147.6	17.8557	-2SD to +1SD	2	Higher
1	Private	11	Male	1-2Hr	NO	32.1	129.5	19.141	-2SD to +1SD	4	Lower
1	Private	9	Male	1-2Hr	NO	21.1	134.8	11.6119	<-3SD	4	Lower
1	Private	11	Female	1-2Hr	NO	29.9	145	14.2212	-2SD to +1SD	4	Lower
1	Private	10	Male	Never	NO	33.9	146.2	15.8601	-2SD to +1SD	4	Lower
1	Private	10	Female	1-2Hr	NO	24	129.5	14.3111	-2SD to +1SD	3	Higher
1	Private	7	Female	>4Hr	NO	26.3	136.4	14.136	-2SD to +1SD	3	Higher
1	Private	7	Male	3-4Hr	NO	29.2	135.5	15.9039	-2SD to +1SD	1	Higher
1	Private	8	Male	1-2Hr	NO	30.1	136.3	16.2022	-2SD to +1SD	3	Higher
1	Private	8	Female	1-2Hr	NO	31.9	137	16.9961	-2SD to +1SD	3	Higher
1	Private	8	Male	1-2Hr	NO	22.7	129.1	13.6199	-2SD to +1SD	2	Higher
1	Private	7	Female	1-2Hr	NO	25.2	126.4	15.7727	-2SD to +1SD	3	Higher
1	Private	8	Male	1-2Hr	NO	29	136	15.6791	-2SD to +1SD	3	Higher
1	Private	8	Female	1-2Hr	NO	27	132.2	15.449	-2SD to +1SD	3	Higher
1	Private	9	Female	1-2Hr	NO	24.7	124	16.064	-2SD to +1SD	4	Lower
1	Private	9	Male	Never	NO	23.9	124.9	15.3205	-2SD to +1SD	4	Lower
1	Private	10	Male	>4Hr	NO	26.5	134.4	14.6706	-2SD to +1SD	4	Lower
1	Private	10	Male	1-2Hr	NO	26.1	138.7	13.5671	<-2SD to >=-3SD	4	Lower
1	Private	11	Male	1-2Hr	NO	34	140.6	17.1992	-2SD to +1SD	4	Lower
1	Private	10	Male	1-2Hr	NO	26.8	138.8	13.9109	-2SD to +1SD	4	Lower
1	Private	10	Male	1-2Hr	NO	34.5	153	14.7379	-2SD to +1SD	2	Higher
1	Private	11	Male	1-2Hr	YES	31.6	146.6	14.7034	-2SD to +1SD	3	Higher
1	Private	10	Male	3-4Hr	NO	29.8	134.1	16.5714	-2SD to +1SD	4	Lower
1	Private	10	Female	1-2Hr	NO	29.1	136.9	15.5269	-2SD to +1SD	3	Higher
1	Private	9	Male	1-2Hr	NO	25	130.6	14.6573	-2SD to +1SD	2	Higher
1	Private	9	Female	1-2Hr	NO	29.7	128.2	18.0709	-2SD to +1SD	4	Lower
1	Private	9	Female	1-2Hr	NO	30.4	134.9	16.7051	-2SD to +1SD	3	Higher
1	Private	9	Female	3-4Hr	NO	21.9	121.4	14.8596	-2SD to +1SD	4	Lower
1	Private	8	Male	1-2Hr	NO	26.6	127.7	16.3117	-2SD to +1SD	4	Lower
1	Private	10	Male	3-4Hr	NO	28	138	14.7028	-2SD to +1SD	4	Lower
1	Private	10	Female	1-2Hr	NO	43.7	154	18.4264	-2SD to +1SD	3	Higher
1	Private	10	Male	1-2Hr	NO	30.8	149.4	13.7991	-2SD to +1SD	3	Higher
1	Private	9	Male	1-2Hr	NO	27.7	131.4	16.0431	-2SD to +1SD	4	Lower
1	Private	9	Female	1-2Hr	NO	26	131.7	14.99	-2SD to +1SD	4	Lower
1	Private	10	Male	1-2Hr	NO	33.8	142.7	16.5985	-2SD to +1SD	3	Higher
1	Private	8	Male	Never	NO	24.7	127.1	15.2899	-2SD to +1SD	4	Lower
1	Private	9	Male	1-2Hr	NO	27.2	136.7	14.5557	-2SD to +1SD	3	Higher
1	Public	7	Female	3-4Hr	NO	21	117.5	15.2105	-2SD to +1SD	3	Higher
1	Public	9	Male	1-2Hr	NO	25.7	133.4	14.4418	-2SD to +1SD	3	Higher
1	Public	6	Female	Never	NO	20	117.6	14.4616	-2SD to +1SD	3	Higher
1	Public	8	Male	Never	NO	22.1	122.8	14.6553	-2SD to +1SD	3	Higher
1	Public	7	Male	1-2Hr	NO	23.8	126.1	14.9674	-2SD to +1SD	4	Lower
1	Public	7	Female	3-4Hr	NO	23.9	125.7	15.1261	-2SD to +1SD	3	Higher
1	Public	7	Male	1-2Hr	NO	20.9	122.2	13.996	-2SD to +1SD	4	Lower
1	Public	7	Male	1-2Hr	NO	24.7	122.8	16.3795	-2SD to +1SD	3	Higher
1	Public	8	Female	Never	NO	28.8	133	16.2813	-2SD to +1SD	5	Lower
1	Public	8	Female	>4Hr	NO	25.7	127.9	15.7106	-2SD to +1SD	4	Lower
1	Public	6	Male	3-4Hr	NO	20.3	118	14.5791	-2SD to +1SD	3	Higher
1	Public	7	Female	>4Hr	NO	21.1	114.6	16.0662	-2SD to +1SD	3	Higher
1	Public	7	Female	1-2Hr	NO	19.8	120	13.75	-2SD to +1SD	4	Lower
1	Public	9	Female	Never	NO	19.6	120.9	13.4092	-2SD to +1SD	4	Lower
1	Public	7	Female	3-4Hr	NO	28.5	129.1	17.0999	-2SD to +1SD	4	Lower
1	Public	9	Female	Never	NO	23.2	128.9	13.9631	-2SD to +1SD	4	Lower
1	Public	8	Female	>4Hr	NO	23.2	125.4	14.7534	-2SD to +1SD	4	Lower
1	Public	9	Female	3-4Hr	NO	24.2	121.6	16.3662	-2SD to +1SD	4	Lower
1	Public	9	Male	Never	NO	21.5	120.2	14.8809	-2SD to +1SD	4	Lower
1	Public	8	Female	1-2Hr	NO	20.5	120.1	14.2124	-2SD to +1SD	3	Higher
1	Public	7	Female	1-2Hr	NO	18	119.8	12.5418	<-2SD to >=-3SD	3	Higher
1	Public	9	Male	>4Hr	NO	22.7	129.5	13.5359	-2SD to +1SD	3	Higher
1	Public	8	Female	>4Hr	NO	23.2	129.9	13.749	-2SD to +1SD	4	Lower
1	Public	7	Male	1-2Hr	YES	20.3	119.7	14.168	-2SD to +1SD	3	Higher
1	Public	11	Female	1-2Hr	NO	28.9	144.7	13.8026	<-2SD to >=-3SD	3	Higher
1	Public	7	Male	1-2Hr	YES	26.3	128.2	16.0022	-2SD to +1SD	4	Lower
1	Public	9	Female	1-2Hr	NO	23.8	128.4	14.436	-2SD to +1SD	2	Higher
1	Public	7	Male	1-2Hr	NO	21.8	120.1	15.1137	-2SD to +1SD	4	Lower
1	Public	10	Male	3-4Hr	NO	23.3	126.8	14.4916	-2SD to +1SD	4	Lower
1	Public	10	Male	1-2Hr	NO	23.7	132.2	13.5608	<-2SD to >=-3SD	3	Higher
1	Public	8	Female	>4Hr	NO	27.1	127.2	16.7492	-2SD to +1SD	3	Higher
1	Public	9	Male	1-2Hr	NO	22.6	126.1	14.2128	-2SD to +1SD	2	Higher
1	Public	6	Female	Never	NO	16.2	109	13.6352	-2SD to +1SD	4	Lower
1	Public	7	Male	3-4Hr	YES	22.2	123.7	14.5082	-2SD to +1SD	4	Lower
1	Public	7	Male	1-2Hr	NO	19.8	117.5	14.3413	-2SD to +1SD	4	Lower
1	Public	9	Male	1-2Hr	NO	26.6	132.2	15.2201	-2SD to +1SD	4	Lower
1	Public	6	Female	1-2Hr	YES	19.3	119.4	13.5378	-2SD to +1SD	3	Higher
1	Public	6	Male	1-2Hr	NO	26.2	134.2	14.5478	-2SD to +1SD	4	Lower
1	Public	6	Female	>4Hr	NO	19.8	119.7	13.819	-2SD to +1SD	4	Lower
1	Public	8	Female	1-2Hr	NO	26.6	128.1	16.21	-2SD to +1SD	3	Higher
1	Public	9	Male	1-2Hr	NO	25.6	132.3	14.6258	-2SD to +1SD	3	Higher
1	Public	8	Female	1-2Hr	NO	22.6	122.6	15.0358	-2SD to +1SD	4	Lower
1	Public	7	Male	1-2Hr	NO	25.6	130.7	14.9861	-2SD to +1SD	3	Higher
1	Public	8	Male	3-4Hr	NO	30.7	134.4	16.9957	-2SD to +1SD	4	Lower
1	Public	9	Female	3-4Hr	YES	27.5	136.9	14.6732	-2SD to +1SD	4	Lower
1	Public	9	Male	1-2Hr	NO	23.1	127.6	14.1877	-2SD to +1SD	3	Higher
1	Public	8	Female	1-2Hr	NO	23.2	124.4	14.9916	-2SD to +1SD	4	Lower
1	Public	11	Male	>4Hr	NO	34.4	140.3	17.476	-2SD to +1SD	1	Higher
1	Public	8	Male	1-2Hr	NO	23.3	129.9	13.8082	-2SD to +1SD	3	Higher
1	Public	8	Male	1-2Hr	NO	24.2	130.3	14.2537	-2SD to +1SD	4	Lower
1	Public	9	Female	1-2Hr	YES	26.6	125.1	16.9968	-2SD to +1SD	3	Higher
1	Public	9	Male	Never	NO	24.7	129.2	14.7969	-2SD to +1SD	3	Higher
1	Public	10	Female	Never	NO	38.9	153	16.6175	-2SD to +1SD	4	Lower
1	Public	7	Female	3-4Hr	NO	20.7	121.7	13.9762	-2SD to +1SD	4	Lower
1	Public	8	Male	1-2Hr	NO	19.7	124.1	12.7915	<-2SD to >=-3SD	3	Higher
1	Public	8	Female	1-2Hr	NO	24.2	128.5	14.6558	-2SD to +1SD	2	Higher
1	Public	10	Female	>4Hr	NO	31.8	140.7	16.0635	-2SD to +1SD	4	Lower
1	Public	8	Male	>4Hr	NO	23.3	118.7	16.5369	-2SD to +1SD	3	Higher
1	Public	9	Male	>4Hr	NO	22.5	127.3	13.8844	-2SD to +1SD	3	Higher
1	Public	8	Male	1-2Hr	NO	22.1	119.9	15.3728	-2SD to +1SD	3	Higher
1	Public	8	Male	1-2Hr	NO	25.8	129.3	15.432	-2SD to +1SD	3	Higher
1	Public	8	Male	1-2Hr	NO	21.8	117.5	15.79	-2SD to +1SD	3	Higher
1	Public	10	Female	1-2Hr	NO	27.1	129.9	16.0602	-2SD to +1SD	2	Higher
1	Public	7	Male	1-2Hr	NO	21.1	119.9	14.6772	-2SD to +1SD	3	Higher
1	Public	9	Male	1-2Hr	NO	26.8	130.5	15.7367	-2SD to +1SD	4	Lower
1	Public	9	Female	Never	NO	26.5	129.6	15.7774	-2SD to +1SD	4	Lower
1	Public	7	Male	>4Hr	NO	24.7	125.5	15.6823	-2SD to +1SD	4	Lower
1	Public	10	Female	Never	NO	22.1	127.6	13.5735	-2SD to +1SD	4	Lower
1	Public	10	Male	1-2Hr	NO	24.8	128.9	14.9261	-2SD to +1SD	3	Higher
1	Public	9	Male	Never	NO	25.8	126.6	16.0973	-2SD to +1SD	4	Lower
1	Public	9	Male	Never	NO	28	132.8	15.8768	-2SD to +1SD	5	Lower
1	Public	8	Male	1-2Hr	NO	25.4	125.7	16.0755	-2SD to +1SD	3	Higher
1	Public	11	Male	>4Hr	NO	26.5	130.4	15.5844	-2SD to +1SD	3	Higher
1	Public	11	Male	1-2Hr	NO	29.5	134.7	16.2587	-2SD to +1SD	4	Lower
1	Public	11	Male	1-2Hr	NO	25	130.6	14.6573	-2SD to +1SD	4	Lower
1	Public	9	Male	1-2Hr	NO	25.2	127.7	15.4532	-2SD to +1SD	2	Higher
1	Public	10	Male	1-2Hr	NO	27.6	135.4	15.0547	-2SD to +1SD	4	Lower
1	Public	9	Male	1-2Hr	YES	27	130.9	15.7574	-2SD to +1SD	3	Higher
1	Public	9	Male	1-2Hr	NO	25.4	128.9	15.2872	-2SD to +1SD	3	Higher
1	Public	9	Female	1-2Hr	NO	22.9	132.7	13.0045	<-2SD to >=-3SD	3	Higher
1	Public	11	Male	1-2Hr	NO	30.4	140.8	15.3345	-2SD to +1SD	4	Lower
1	Public	11	Male	>4Hr	NO	38.2	148.8	17.2527	-2SD to +1SD	3	Higher
1	Public	9	Male	3-4Hr	NO	33.1	135.2	18.1082	>+1SD to <=+2SD	4	Lower
1	Public	11	Female	1-2Hr	YES	37.6	147.6	17.259	-2SD to +1SD	3	Higher
1	Public	9	Female	Never	NO	31.8	139.7	16.2942	-2SD to +1SD	4	Lower
1	Public	11	Male	1-2Hr	NO	35.9	146.1	16.8188	-2SD to +1SD	3	Higher
1	Public	11	Male	1-2Hr	NO	31.1	142.2	15.3802	-2SD to +1SD	4	Lower
1	Public	9	Male	3-4Hr	NO	27.6	129.7	16.407	-2SD to +1SD	4	Lower
1	Public	10	Female	Never	NO	19.4	122.5	12.9279	<-2SD to >=-3SD	4	Lower
1	Public	11	Male	1-2Hr	YES	25	126	15.747	-2SD to +1SD	3	Higher
1	Public	10	Male	3-4Hr	NO	22.4	130.2	13.2137	<-2SD to >=-3SD	3	Higher
1	Public	9	Male	1-2Hr	NO	25.5	131.6	14.7241	-2SD to +1SD	4	Lower
1	Public	9	Female	1-2Hr	NO	27.7	138.3	14.4822	-2SD to +1SD	4	Lower
1	Public	10	Female	1-2Hr	NO	34.3	140.1	17.475	-2SD to +1SD	3	Higher
1	Public	11	Male	1-2Hr	NO	28.1	134.7	15.4871	-2SD to +1SD	3	Higher
1	Public	9	Female	1-2Hr	NO	31.4	142.5	15.4632	-2SD to +1SD	4	Lower
1	Public	9	Female	1-2Hr	NO	21.4	123.1	14.122	-2SD to +1SD	4	Lower
1	Public	8	Female	1-2Hr	NO	24.7	129.7	14.6831	-2SD to +1SD	4	Lower
1	Public	7	Male	1-2Hr	NO	19.5	115.8	14.5418	-2SD to +1SD	3	Higher
1	Public	9	Male	1-2Hr	NO	24.5	124.1	15.9083	-2SD to +1SD	3	Higher
1	Public	9	Male	1-2Hr	NO	20.2	118.1	14.4828	-2SD to +1SD	3	Higher
1	Public	8	Female	1-2Hr	NO	27.1	139.9	13.8463	-2SD to +1SD	4	Lower
1	Public	8	Male	1-2Hr	NO	25.5	134.8	14.0333	-2SD to +1SD	3	Higher
1	Public	9	Male	3-4Hr	NO	25.5	131	14.8593	-2SD to +1SD	4	Lower
1	Public	9	Female	Never	NO	24.4	130.9	14.24	-2SD to +1SD	4	Lower
1	Public	9	Male	1-2Hr	NO	26.6	129.3	15.9105	-2SD to +1SD	4	Lower
1	Public	10	Male	>4Hr	NO	23.1	127.3	14.2546	-2SD to +1SD	4	Lower
1	Public	8	Male	>4Hr	NO	26	127.3	16.0441	-2SD to +1SD	4	Lower
1	Public	8	Female	>4Hr	NO	27.1	133.2	15.2743	-2SD to +1SD	2	Higher
1	Public	8	Male	1-2Hr	NO	28.6	133.3	16.0955	-2SD to +1SD	3	Higher
1	Public	10	Male	1-2Hr	NO	31.3	142.9	15.3278	-2SD to +1SD	4	Lower
1	Public	10	Male	1-2Hr	NO	30.4	139.7	15.5769	-2SD to +1SD	3	Higher
1	Public	10	Male	Never	NO	28	139.5	14.3883	-2SD to +1SD	3	Higher
1	Public	11	Male	>4Hr	NO	28.8	137.2	15.2997	-2SD to +1SD	3	Higher
1	Public	7	Female	Never	NO	25.3	130.8	14.7878	-2SD to +1SD	4	Lower
1	Public	6	Male	Never	NO	18.9	109.8	15.6768	-2SD to +1SD	4	Lower
1	Public	6	Male	Never	NO	21.6	121.1	14.7287	-2SD to +1SD	3	Higher
1	Public	8	Female	1-2Hr	NO	23.9	128.1	14.5646	-2SD to +1SD	2	Higher
1	Public	8	Male	3-4Hr	NO	21.3	128.1	12.9802	<-2SD to >=-3SD	4	Lower
1	Public	8	Female	1-2Hr	NO	23.9	125.4	15.1986	-2SD to +1SD	4	Lower
1	Public	6	Male	Never	NO	16.5	111.3	13.3197	-2SD to +1SD	4	Lower
1	Public	6	Female	1-2Hr	NO	18.1	112.2	14.3778	-2SD to +1SD	5	Lower
1	Public	7	Male	1-2Hr	NO	23.4	129.5	13.9533	-2SD to +1SD	5	Lower
1	Public	6	Male	1-2Hr	NO	18.1	109.1	15.2065	-2SD to +1SD	4	Lower
1	Public	6	Male	1-2Hr	NO	19.3	116.3	14.2691	-2SD to +1SD	3	Higher
1	Public	9	Female	1-2Hr	NO	29.7	142.5	14.626	-2SD to +1SD	5	Lower
1	Public	9	Female	Never	NO	27.7	127.9	16.9332	-2SD to +1SD	4	Lower
1	Public	11	Male	3-4Hr	NO	29.7	137	15.824	-2SD to +1SD	4	Lower
1	Public	10	Female	Never	NO	33.1	143.1	16.164	-2SD to +1SD	5	Lower
1	Public	9	Male	Never	NO	30.1	136.7	16.1075	-2SD to +1SD	4	Lower
1	Public	10	Female	>4Hr	NO	26.5	131.4	15.3481	-2SD to +1SD	4	Lower
1	Public	10	Female	>4Hr	NO	28.3	137.5	14.9686	-2SD to +1SD	4	Lower
1	Public	10	Female	Never	NO	26.9	132.5	15.3222	-2SD to +1SD	4	Lower
1	Public	8	Male	Never	NO	25.8	125.8	16.3027	-2SD to +1SD	4	Lower
1	Public	9	Male	Never	NO	27.5	128.9	16.5511	-2SD to +1SD	5	Lower
1	Public	8	Female	Never	NO	24.3	134.7	13.3928	-2SD to +1SD	4	Lower
1	Public	6	Female	Never	NO	19.5	112.8	15.3256	-2SD to +1SD	4	Lower
1	Public	6	Male	1-2Hr	NO	19.9	115.3	14.9691	-2SD to +1SD	4	Lower
1	Public	7	Male	1-2Hr	NO	21	115	15.879	-2SD to +1SD	4	Lower
1	Public	7	Female	1-2Hr	NO	20.4	120.8	13.9797	-2SD to +1SD	3	Higher
1	Public	8	Male	>4Hr	NO	26.2	135.5	14.27	-2SD to +1SD	4	Lower
1	Public	9	Male	>4Hr	NO	20.1	118.4	14.3381	-2SD to +1SD	4	Lower
1	Public	7	Male	>4Hr	YES	27	128.7	16.3007	-2SD to +1SD	2	Higher
1	Public	7	Female	3-4Hr	NO	19.6	123.8	12.7884	-2SD to +1SD	4	Lower
1	Public	9	Male	1-2Hr	NO	25.7	133.8	14.3556	-2SD to +1SD	4	Lower
1	Public	7	Female	1-2Hr	NO	25.4	126.1	15.9736	-2SD to +1SD	3	Higher
1	Public	8	Female	>4Hr	NO	24.6	127.7	15.0853	-2SD to +1SD	3	Higher
1	Public	8	Male	1-2Hr	NO	23.8	129.9	14.1045	-2SD to +1SD	4	Lower
1	Public	8	Female	Never	NO	22.6	121.5	15.3093	-2SD to +1SD	4	Lower
1	Public	8	Female	1-2Hr	YES	21.5	125	13.76	-2SD to +1SD	4	Lower
1	Public	10	Male	1-2Hr	NO	26	128.9	15.6483	-2SD to +1SD	2	Higher
1	Public	9	Male	1-2Hr	NO	24	126.6	14.9742	-2SD to +1SD	2	Higher
1	Public	11	Male	>4Hr	YES	26.5	128.8	15.974	-2SD to +1SD	4	Lower
1	Public	8	Male	Never	NO	21.8	125.4	13.8631	-2SD to +1SD	4	Lower
1	Public	8	Male	1-2Hr	NO	30.9	134.2	17.1575	-2SD to +1SD	4	Lower
1	Public	8	Male	Never	NO	30.4	139.1	15.7116	-2SD to +1SD	4	Lower
1	Public	11	Female	1-2Hr	NO	47.8	149	21.5306	>+1SD to <=+2SD	3	Higher
1	Public	11	Female	3-4Hr	NO	30.7	138.5	16.0044	-2SD to +1SD	4	Lower
1	Public	10	Male	1-2Hr	NO	37.7	145.6	17.7836	-2SD to +1SD	3	Higher
1	Public	8	Male	1-2Hr	YES	32.6	140.3	16.5616	-2SD to +1SD	3	Higher
1	Public	9	Female	1-2Hr	NO	25	128.7	15.0933	-2SD to +1SD	3	Higher
1	Public	9	Female	3-4Hr	NO	32.2	145.1	15.294	-2SD to +1SD	4	Lower
1	Public	11	Male	1-2Hr	NO	35.1	149	15.8101	-2SD to +1SD	3	Higher
1	Public	11	Male	Never	NO	27.8	138.4	14.5135	-2SD to +1SD	4	Lower
1	Public	10	Female	1-2Hr	NO	36.2	140.6	18.3121	-2SD to +1SD	4	Lower
1	Public	8	Female	1-2Hr	NO	19	115	14.3667	-2SD to +1SD	3	Higher
1	Public	6	Female	1-2Hr	NO	18.8	110.5	15.3969	-2SD to +1SD	5	Lower
1	Public	7	Female	Never	NO	19.7	114	15.1585	-2SD to +1SD	4	Lower
1	Public	8	Male	1-2Hr	NO	24.2	129	14.5424	-2SD to +1SD	3	Higher
1	Public	6	Male	1-2Hr	NO	21.1	123	13.9467	-2SD to +1SD	3	Higher
1	Public	6	Male	>4Hr	NO	17.2	111.5	13.835	-2SD to +1SD	4	Lower
1	Public	8	Male	>4Hr	NO	25.8	123.5	16.9155	-2SD to +1SD	4	Lower
1	Public	6	Female	1-2Hr	NO	18.2	107.3	15.8078	-2SD to +1SD	4	Lower
1	Public	6	Male	1-2Hr	NO	18.6	114.2	14.262	-2SD to +1SD	5	Lower
1	Public	8	Male	1-2Hr	NO	21.1	117.2	15.3613	-2SD to +1SD	4	Lower
1	Public	6	Female	>4Hr	NO	23.4	117.5	16.9488	-2SD to +1SD	4	Lower
1	Public	6	Female	1-2Hr	NO	21.5	116	15.978	-2SD to +1SD	3	Higher
1	Public	7	Male	1-2Hr	YES	24.7	121.5	16.7319	-2SD to +1SD	4	Lower
1	Public	6	Female	3-4Hr	NO	17.8	115.8	13.274	-2SD to +1SD	4	Lower
1	Public	8	Male	1-2Hr	NO	21.5	117	15.706	-2SD to +1SD	4	Lower
1	Public	7	Male	>4Hr	NO	19.3	112.8	15.1684	-2SD to +1SD	4	Lower
1	Public	7	Male	1-2Hr	NO	19.7	113	15.428	-2SD to +1SD	3	Higher
1	Public	6	Female	1-2Hr	NO	19.1	115.6	14.2928	-2SD to +1SD	4	Lower
1	Public	6	Female	3-4Hr	NO	21.3	116.6	15.6669	-2SD to +1SD	3	Higher
1	Public	8	Female	1-2Hr	NO	22.1	121	15.0946	-2SD to +1SD	4	Lower
1	Public	6	Male	3-4Hr	YES	22.7	121.7	15.3266	-2SD to +1SD	3	Higher
1	Public	7	Male	3-4Hr	NO	24	129.7	14.267	-2SD to +1SD	4	Lower
1	Public	7	Male	3-4Hr	NO	18	113	14.0966	-2SD to +1SD	3	Higher
1	Public	7	Female	1-2Hr	NO	21.6	122.2	14.4648	-2SD to +1SD	4	Lower
1	Public	6	Female	Never	NO	19.7	117.6	14.2446	-2SD to +1SD	4	Lower
1	Public	11	Female	1-2Hr	NO	31.3	148.7	14.1554	-2SD to +1SD	4	Lower
1	Public	8	Male	1-2Hr	NO	21.5	119.1	15.1571	-2SD to +1SD	3	Higher
1	Public	8	Female	3-4Hr	NO	26	125.8	16.429	-2SD to +1SD	5	Lower
1	Public	7	Female	3-4Hr	NO	21.9	122.9	14.4991	-2SD to +1SD	4	Lower
1	Public	8	Male	Never	NO	20.8	121.8	14.0207	-2SD to +1SD	4	Lower
1	Public	8	Male	1-2Hr	NO	20.1	119.2	14.1463	-2SD to +1SD	4	Lower
1	Public	8	Male	3-4Hr	NO	21.6	122.7	14.3471	-2SD to +1SD	4	Lower
1	Public	6	Female	3-4Hr	NO	21.1	119.7	14.7263	-2SD to +1SD	4	Lower
1	Public	10	Male	1-2Hr	NO	22.7	130	13.432	<-2SD to >=-3SD	4	Lower
1	Public	8	Male	1-2Hr	NO	24.7	132.5	14.0691	-2SD to +1SD	3	Higher
1	Public	7	Female	1-2Hr	NO	19.2	102.5	18.2748	>+1SD to <=+2SD	4	Lower
1	Public	9	Female	>4Hr	NO	18.2	116.4	13.4328	-2SD to +1SD	5	Lower
1	Public	8	Female	>4Hr	NO	21.8	121.4	14.7917	-2SD to +1SD	3	Higher
1	Public	7	Male	Never	NO	22.7	127.5	13.9639	-2SD to +1SD	3	Higher
1	Public	6	Male	3-4Hr	NO	23.4	125	14.976	-2SD to +1SD	3	Higher
1	Public	6	Male	1-2Hr	NO	19.6	115.5	14.6924	-2SD to +1SD	3	Higher
1	Public	8	Male	Never	NO	26.3	129.3	15.7311	-2SD to +1SD	4	Lower
1	Public	8	Female	3-4Hr	NO	23.3	123.7	15.2271	-2SD to +1SD	4	Lower
1	Public	7	Female	1-2Hr	NO	18.9	118.9	13.369	-2SD to +1SD	4	Lower
1	Public	11	Male	1-2Hr	NO	24.9	134.8	13.7031	<-2SD to >=-3SD	3	Higher
1	Public	8	Male	1-2Hr	NO	20.8	122.3	13.9063	-2SD to +1SD	4	Lower
1	Public	7	Male	3-4Hr	NO	23.1	128.2	14.0552	-2SD to +1SD	3	Higher
1	Public	7	Male	1-2Hr	NO	21.2	116.5	15.6201	-2SD to +1SD	3	Higher
1	Public	8	Female	1-2Hr	NO	23	122.9	15.2273	-2SD to +1SD	3	Higher
1	Public	8	Male	Never	NO	26.5	126.9	16.4559	-2SD to +1SD	3	Higher
1	Public	6	Female	1-2Hr	NO	17.5	91	21.1327	>+2SD	4	Lower
1	Public	6	Female	1-2Hr	NO	18.1	111.5	14.5589	-2SD to +1SD	3	Higher
1	Public	7	Male	Never	NO	19.7	115	14.896	-2SD to +1SD	3	Higher
1	Public	8	Female	1-2Hr	NO	23.8	127.2	14.7097	-2SD to +1SD	4	Lower
1	Public	11	Male	1-2Hr	NO	28.1	132.3	16.0541	-2SD to +1SD	4	Lower
1	Public	11	Male	>4Hr	NO	31	143.5	15.0542	-2SD to +1SD	4	Lower
1	Public	11	Male	1-2Hr	NO	29.6	139.2	15.2761	-2SD to +1SD	4	Lower
1	Public	11	Female	Never	NO	28	141.7	13.945	-2SD to +1SD	3	Higher
1	Public	11	Male	>4Hr	YES	35.5	141.6	17.7052	-2SD to +1SD	3	Higher
1	Public	10	Female	1-2Hr	NO	26.2	137.7	13.8176	-2SD to +1SD	3	Higher
1	Public	11	Male	1-2Hr	NO	30.4	133.6	17.0318	-2SD to +1SD	3	Higher
1	Public	11	Male	>4Hr	NO	30.7	137.3	16.2854	-2SD to +1SD	2	Higher
1	Public	11	Male	1-2Hr	NO	27.2	127.8	16.6536	-2SD to +1SD	4	Lower
1	Public	11	Male	>4Hr	YES	37.5	138.9	19.4369	>+1SD to <=+2SD	4	Lower
1	Public	11	Male	1-2Hr	NO	29.2	136.9	15.5803	-2SD to +1SD	4	Lower
1	Public	11	Male	1-2Hr	NO	27.1	135.5	14.7601	-2SD to +1SD	4	Lower
1	Public	9	Female	1-2Hr	NO	28.4	139.4	14.6148	-2SD to +1SD	3	Higher
1	Public	11	Female	Never	NO	41.2	150.1	18.2867	-2SD to +1SD	4	Lower
1	Public	10	Male	>4Hr	NO	33.7	139.8	17.2431	-2SD to +1SD	4	Lower
1	Public	11	Male	1-2Hr	NO	23.8	132.4	13.5769	<-2SD to >=-3SD	3	Higher
1	Private	10	Male	1-2Hr	NO	27.2	131.7	15.6819	-2SD to +1SD	3	Higher
1	Private	9	Female	>4Hr	NO	25.9	132	14.8646	-2SD to +1SD	3	Higher
1	Private	9	Female	1-2Hr	NO	20	122.5	13.3278	-2SD to +1SD	3	Higher
1	Private	8	Female	1-2Hr	NO	31.1	136.2	16.7651	-2SD to +1SD	3	Higher
1	Private	9	Female	1-2Hr	NO	29	134.7	15.9832	-2SD to +1SD	4	Lower
1	Private	8	Male	1-2Hr	NO	22.2	119.4	15.572	-2SD to +1SD	3	Higher
1	Private	9	Female	1-2Hr	NO	22.4	128.7	13.5236	-2SD to +1SD	4	Lower
1	Private	8	Female	1-2Hr	NO	28.5	127.6	17.5043	-2SD to +1SD	4	Lower
1	Private	8	Male	1-2Hr	NO	25.6	131.2	14.8721	-2SD to +1SD	2	Higher
1	Private	8	Male	1-2Hr	NO	22.7	128.6	13.726	-2SD to +1SD	4	Lower
1	Private	9	Female	1-2Hr	NO	23.4	133.7	13.0904	-2SD to +1SD	4	Lower
1	Private	8	Male	1-2Hr	NO	30.8	134.7	16.9752	-2SD to +1SD	4	Lower
1	Private	8	Male	1-2Hr	NO	27	131.7	15.5665	-2SD to +1SD	3	Higher
1	Private	9	Female	Never	NO	24.2	134.7	13.3377	-2SD to +1SD	4	Lower
1	Private	8	Female	Never	NO	27.6	131.4	15.9852	-2SD to +1SD	3	Higher
1	Private	10	Female	1-2Hr	NO	32.7	135.2	17.8893	-2SD to +1SD	4	Lower
1	Private	8	Female	1-2Hr	NO	20.8	122.2	13.929	-2SD to +1SD	2	Higher
1	Public	6	Male	1-2Hr	NO	21.3	123.4	13.9878	-2SD to +1SD	3	Higher
1	Public	6	Female	>4Hr	NO	21.7	122.4	14.4843	-2SD to +1SD	4	Lower
1	Public	11	Male	1-2Hr	NO	23.4	128.7	14.1273	-2SD to +1SD	4	Lower
1	Public	6	Female	1-2Hr	YES	23.3	126.6	14.5375	-2SD to +1SD	3	Higher
1	Public	9	Male	1-2Hr	NO	31.9	139.3	16.4395	-2SD to +1SD	5	Lower
1	Public	7	Female	Never	NO	26.5	135	14.5405	-2SD to +1SD	4	Lower
1	Public	6	Female	3-4Hr	NO	16.6	106.9	14.5262	-2SD to +1SD	4	Lower
1	Public	7	Male	>4Hr	NO	23.5	129	14.1217	-2SD to +1SD	5	Lower
1	Public	6	Male	3-4Hr	NO	21.2	119.2	14.9205	-2SD to +1SD	4	Lower
1	Public	6	Female	1-2Hr	NO	21.4	121.5	14.4964	-2SD to +1SD	4	Lower
1	Public	8	Male	1-2Hr	NO	21.1	121.5	14.2932	-2SD to +1SD	4	Lower
1	Public	8	Male	1-2Hr	NO	22.1	119.6	15.4501	-2SD to +1SD	3	Higher
1	Public	7	Male	1-2Hr	NO	22.2	121.6	15.0136	-2SD to +1SD	3	Higher
1	Public	6	Male	1-2Hr	NO	19	114.2	14.5687	-2SD to +1SD	4	Lower
1	Public	6	Female	>4Hr	NO	19	114	14.6199	-2SD to +1SD	4	Lower
1	Public	7	Female	1-2Hr	NO	17.1	116.1	12.6862	-2SD to +1SD	4	Lower
1	Public	7	Female	1-2Hr	NO	21.6	121.8	14.5599	-2SD to +1SD	3	Higher
1	Public	10	Female	1-2Hr	NO	34.1	153.8	14.4159	-2SD to +1SD	4	Lower
1	Public	6	Male	1-2Hr	NO	25.9	126.6	16.1597	-2SD to +1SD	3	Higher
1	Public	7	Male	Never	NO	23.5	123.8	15.333	-2SD to +1SD	3	Higher
1	Public	10	Female	Never	NO	35.4	144.4	16.9773	-2SD to +1SD	4	Lower
1	Public	9	Female	1-2Hr	YES	30.9	141.4	15.4547	-2SD to +1SD	3	Higher
1	Public	10	Female	3-4Hr	NO	24.4	133	13.7939	-2SD to +1SD	4	Lower
1	Public	9	Female	1-2Hr	NO	19.6	122.4	13.0826	-2SD to +1SD	4	Lower
1	Public	8	Female	1-2Hr	NO	27.7	131.7	15.9701	-2SD to +1SD	3	Higher
1	Public	9	Male	>4Hr	NO	24.3	123.6	15.9063	-2SD to +1SD	3	Higher
1	Public	9	Male	1-2Hr	NO	29.6	134.6	16.3381	-2SD to +1SD	4	Lower
1	Public	10	Male	1-2Hr	NO	26.4	128.7	15.9385	-2SD to +1SD	4	Lower
1	Public	9	Female	1-2Hr	NO	24.9	130	14.7337	-2SD to +1SD	4	Lower
1	Public	10	Male	3-4Hr	NO	27.6	132.3	15.7685	-2SD to +1SD	4	Lower
1	Public	10	Male	1-2Hr	NO	28	131.8	16.1186	-2SD to +1SD	4	Lower
1	Public	8	Male	Never	NO	26.3	130.5	15.4431	-2SD to +1SD	4	Lower
1	Public	11	Male	>4Hr	NO	25.9	135.7	14.065	-2SD to +1SD	4	Lower
1	Public	9	Male	Never	NO	27.2	128.4	16.4983	-2SD to +1SD	3	Higher
1	Public	10	Male	1-2Hr	NO	34.5	144.5	16.5228	-2SD to +1SD	4	Lower
1	Public	10	Male	3-4Hr	NO	38	151.5	16.5561	-2SD to +1SD	4	Lower
1	Public	10	Male	1-2Hr	NO	24.7	132.9	13.9845	-2SD to +1SD	3	Higher
1	Public	9	Female	1-2Hr	YES	24	122.9	15.8894	-2SD to +1SD	4	Lower
1	Public	8	Male	1-2Hr	NO	24.9	130.7	14.5763	-2SD to +1SD	4	Lower
1	Public	11	Male	1-2Hr	NO	30.9	142.9	15.1319	-2SD to +1SD	3	Higher
1	Public	9	Female	3-4Hr	NO	35.6	148	16.2527	-2SD to +1SD	4	Lower
1	Public	9	Male	1-2Hr	NO	29.6	135.3	16.1695	-2SD to +1SD	2	Higher
1	Public	11	Female	3-4Hr	NO	54.3	163.8	20.2382	>+1SD to <=+2SD	4	Lower
1	Public	8	Female	1-2Hr	NO	29.4	133	16.6205	-2SD to +1SD	4	Lower
1	Public	7	Female	1-2Hr	NO	23.9	130.3	14.077	-2SD to +1SD	4	Lower
1	Public	9	Male	1-2Hr	NO	34.3	140.7	17.3263	-2SD to +1SD	3	Higher
1	Public	9	Male	1-2Hr	NO	28.9	136.2	15.5791	-2SD to +1SD	4	Lower
1	Public	10	Female	3-4Hr	NO	32.4	136.7	17.3384	-2SD to +1SD	4	Lower
1	Public	11	Male	1-2Hr	NO	28.9	132.5	16.4614	-2SD to +1SD	3	Higher
1	Public	8	Female	1-2Hr	NO	24.5	128.2	14.907	-2SD to +1SD	3	Higher
1	Public	8	Male	3-4Hr	NO	25.5	132.6	14.5028	-2SD to +1SD	3	Higher
1	Public	8	Female	1-2Hr	NO	23.3	134.8	12.8226	<-2SD to >=-3SD	3	Higher
1	Public	9	Male	>4Hr	NO	27.2	131.5	15.7296	-2SD to +1SD	3	Higher
1	Public	9	Female	Never	NO	24.4	127.1	15.1042	-2SD to +1SD	4	Lower
1	Public	10	Male	3-4Hr	YES	31.9	143.6	15.4697	-2SD to +1SD	4	Lower
1	Public	8	Male	1-2Hr	NO	20.4	121	13.9335	-2SD to +1SD	4	Lower
1	Public	9	Male	>4Hr	NO	26.2	130.8	15.3139	-2SD to +1SD	4	Lower
1	Public	9	Male	1-2Hr	NO	21.9	131	12.7615	<-2SD to >=-3SD	4	Lower
1	Public	9	Male	3-4Hr	NO	23	128.6	13.9074	-2SD to +1SD	4	Lower
1	Public	9	Female	3-4Hr	NO	23.2	129.6	13.8127	-2SD to +1SD	4	Lower
1	Public	11	Male	1-2Hr	YES	34.3	149.3	15.3877	-2SD to +1SD	4	Lower
1	Public	10	Female	1-2Hr	NO	24	129.5	14.3111	-2SD to +1SD	4	Lower
1	Public	10	Female	1-2Hr	NO	29.6	141.7	14.7419	-2SD to +1SD	4	Lower
1	Public	7	Female	1-2Hr	NO	24.3	125.7	15.3793	-2SD to +1SD	4	Lower
1	Public	7	Male	1-2Hr	NO	22.1	121.6	14.946	-2SD to +1SD	3	Higher
1	Public	6	Female	1-2Hr	YES	19.6	118.5	13.9579	-2SD to +1SD	3	Higher
1	Public	7	Female	3-4Hr	NO	25.5	128.6	15.4191	-2SD to +1SD	4	Lower
1	Public	6	Female	>4Hr	NO	28.2	118.9	19.9474	>+2SD	4	Lower
1	Public	6	Female	1-2Hr	NO	21.8	123.6	14.2699	-2SD to +1SD	3	Higher
1	Public	6	Female	Never	NO	21.5	125.2	13.7161	-2SD to +1SD	4	Lower
1	Public	6	Male	>4Hr	NO	22.4	126.6	13.9759	-2SD to +1SD	3	Higher
1	Public	6	Male	1-2Hr	NO	20.2	120.2	13.9811	-2SD to +1SD	4	Lower
1	Public	6	Male	1-2Hr	NO	21.6	120.1	14.975	-2SD to +1SD	3	Higher
1	Public	6	Female	1-2Hr	NO	18	106.6	15.8401	-2SD to +1SD	4	Lower
1	Public	8	Female	1-2Hr	NO	24.6	133.5	13.803	-2SD to +1SD	5	Lower
1	Public	7	Male	3-4Hr	NO	19.4	113.6	15.033	-2SD to +1SD	4	Lower
1	Public	6	Female	3-4Hr	NO	25.2	124.7	16.2057	-2SD to +1SD	4	Lower
1	Public	7	Female	Never	NO	17.8	111	14.4469	-2SD to +1SD	4	Lower
1	Public	7	Female	3-4Hr	NO	20	121.7	13.5036	-2SD to +1SD	4	Lower
1	Public	7	Female	1-2Hr	NO	18.9	117.7	13.643	-2SD to +1SD	4	Lower
1	Public	7	Male	Never	NO	21.1	119.3	14.8252	-2SD to +1SD	4	Lower
1	Public	6	Male	1-2Hr	NO	21.9	118.6	15.5695	-2SD to +1SD	4	Lower
1	Public	7	Female	1-2Hr	NO	19.8	125.8	12.5113	<-2SD to >=-3SD	4	Lower
1	Public	11	Female	1-2Hr	NO	37.8	145.3	17.9044	-2SD to +1SD	3	Higher
1	Public	9	Male	1-2Hr	NO	31	139.4	15.9528	-2SD to +1SD	2	Higher
1	Public	9	Male	1-2Hr	YES	25.2	130.4	14.8199	-2SD to +1SD	3	Higher
1	Public	11	Female	1-2Hr	NO	26	132.9	14.7205	-2SD to +1SD	4	Lower
1	Public	10	Female	1-2Hr	YES	35.1	136	18.9771	-2SD to +1SD	4	Lower
1	Public	11	Male	1-2Hr	NO	29.8	140.5	15.0961	-2SD to +1SD	4	Lower
1	Public	11	Female	>4Hr	NO	43.9	161.9	16.7483	-2SD to +1SD	4	Lower
1	Public	10	Male	1-2Hr	NO	33	141.5	16.4817	-2SD to +1SD	3	Higher
1	Public	11	Male	Never	NO	30.7	140.2	15.6186	-2SD to +1SD	3	Higher
1	Public	11	Male	3-4Hr	YES	37.6	140	19.1837	-2SD to +1SD	4	Lower
1	Public	10	Male	1-2Hr	NO	31.9	138	16.7507	-2SD to +1SD	3	Higher
1	Public	11	Male	>4Hr	NO	36.4	143	17.8004	-2SD to +1SD	4	Lower
1	Public	11	Female	1-2Hr	NO	40	158.8	15.862	-2SD to +1SD	3	Higher
1	Public	10	Female	1-2Hr	NO	33.7	145.5	15.9186	-2SD to +1SD	3	Higher
1	Public	9	Female	1-2Hr	NO	38.2	154.3	16.0447	-2SD to +1SD	4	Lower
1	Public	7	Male	1-2Hr	NO	23.8	127	14.756	-2SD to +1SD	4	Lower
1	Public	6	Male	>4Hr	NO	23.2	127.4	14.2938	-2SD to +1SD	3	Higher
1	Public	7	Female	1-2Hr	NO	27.3	123.3	17.9571	>+1SD to <=+2SD	4	Lower
1	Public	7	Female	Never	NO	23.6	124.6	15.2011	-2SD to +1SD	2	Higher
1	Public	10	Female	1-2Hr	NO	21.1	124	13.7227	-2SD to +1SD	4	Lower
1	Public	8	Male	1-2Hr	YES	22.6	125	14.464	-2SD to +1SD	3	Higher
1	Public	7	Male	1-2Hr	NO	19.9	120.2	13.7735	-2SD to +1SD	2	Higher
1	Public	10	Male	>4Hr	NO	26.7	126.5	16.6852	-2SD to +1SD	2	Higher
1	Public	9	Female	1-2Hr	NO	24.5	130	14.497	-2SD to +1SD	4	Lower
1	Public	7	Female	Never	NO	18.8	114.6	14.3149	-2SD to +1SD	3	Higher
1	Public	7	Female	1-2Hr	NO	18.2	115.3	13.6903	-2SD to +1SD	3	Higher
1	Public	10	Female	Never	NO	25.1	134.6	13.8543	-2SD to +1SD	4	Lower
1	Public	10	Male	>4Hr	NO	24.9	127.6	15.2932	-2SD to +1SD	2	Higher
1	Public	11	Male	Never	NO	29	137.7	15.2943	-2SD to +1SD	3	Higher
1	Public	6	Male	>4Hr	NO	24.9	129.5	14.8477	-2SD to +1SD	2	Higher
1	Public	7	Male	1-2Hr	NO	22	124.4	14.2161	-2SD to +1SD	3	Higher
1	Public	8	Male	Never	NO	22.3	123.6	14.5971	-2SD to +1SD	4	Lower
1	Public	10	Female	3-4Hr	NO	30.2	151.6	13.1404	<-2SD to >=-3SD	3	Higher
1	Public	7	Female	1-2Hr	NO	21.7	121.6	14.6755	-2SD to +1SD	2	Higher
1	Public	11	Female	1-2Hr	NO	26.5	130.5	15.5605	-2SD to +1SD	4	Lower
1	Public	9	Male	Never	NO	27.9	134.5	15.4227	-2SD to +1SD	4	Lower
1	Public	8	Male	1-2Hr	NO	22.1	126.6	13.7887	-2SD to +1SD	4	Lower
1	Public	8	Male	>4Hr	NO	21	124.5	13.5482	-2SD to +1SD	3	Higher
1	Public	8	Male	1-2Hr	NO	24	127	14.88	-2SD to +1SD	4	Lower
1	Public	9	Male	1-2Hr	NO	27.6	136.5	14.813	-2SD to +1SD	4	Lower
1	Public	8	Male	3-4Hr	NO	26	132.2	14.8768	-2SD to +1SD	4	Lower
1	Public	8	Male	Never	NO	28.4	132.5	16.1766	-2SD to +1SD	4	Lower
1	Public	10	Male	1-2Hr	NO	28.2	136.2	15.2018	-2SD to +1SD	4	Lower
1	Public	7	Female	1-2Hr	NO	23.2	124	15.0884	-2SD to +1SD	3	Higher
1	Public	7	Female	1-2Hr	YES	22.9	126.6	14.2879	-2SD to +1SD	5	Lower
1	Public	10	Female	Never	NO	29.6	144.4	14.1957	-2SD to +1SD	4	Lower
1	Public	8	Female	3-4Hr	NO	28.1	131.5	16.2501	-2SD to +1SD	4	Lower
1	Public	9	Female	1-2Hr	NO	15	116.1	11.1282	<-3SD	3	Higher
1	Public	8	Female	1-2Hr	NO	21.4	124.7	13.762	-2SD to +1SD	3	Higher
1	Public	8	Male	>4Hr	NO	24.8	125.5	15.7458	-2SD to +1SD	4	Lower
1	Public	6	Female	Never	NO	20.6	124	13.3975	-2SD to +1SD	4	Lower
1	Public	6	Female	>4Hr	NO	21.2	121.2	14.4321	-2SD to +1SD	4	Lower
1	Public	7	Female	1-2Hr	NO	20	121.6	13.5258	-2SD to +1SD	4	Lower
1	Public	6	Female	1-2Hr	YES	20.4	113.6	15.8079	-2SD to +1SD	4	Lower
1	Public	6	Female	1-2Hr	NO	19.2	124	12.487	<-2SD to >=-3SD	3	Higher
1	Public	8	Female	3-4Hr	NO	25.8	121.1	17.5927	-2SD to +1SD	4	Lower
1	Public	8	Male	Never	NO	21.6	116.6	15.8875	-2SD to +1SD	4	Lower
1	Public	7	Male	Never	NO	18.6	115	14.0643	-2SD to +1SD	4	Lower
1	Public	6	Female	1-2Hr	NO	17.1	111.4	13.7793	-2SD to +1SD	3	Higher
1	Public	7	Male	1-2Hr	NO	21	118.4	14.9801	-2SD to +1SD	3	Higher
1	Public	7	Male	1-2Hr	NO	21.9	122.2	14.6657	-2SD to +1SD	4	Lower
1	Public	6	Female	1-2Hr	NO	17.2	112.4	13.6143	-2SD to +1SD	4	Lower
1	Public	11	Female	1-2Hr	NO	32.7	133.9	18.2384	-2SD to +1SD	5	Lower
1	Public	6	Male	1-2Hr	NO	22.6	113.5	17.5435	>+1SD to <=+2SD	3	Higher
1	Public	6	Male	1-2Hr	NO	21.8	124.4	14.0869	-2SD to +1SD	2	Higher
1	Public	7	Male	1-2Hr	NO	21	120.4	14.4866	-2SD to +1SD	4	Lower
1	Public	10	Male	1-2Hr	NO	22.4	125	14.336	-2SD to +1SD	4	Lower
1	Public	6	Female	1-2Hr	NO	17	115.4	12.7655	-2SD to +1SD	3	Higher
1	Public	7	Female	>4Hr	NO	23.9	122.2	16.005	-2SD to +1SD	4	Lower
1	Public	7	Male	1-2Hr	NO	20.9	117.2	15.2157	-2SD to +1SD	3	Higher
1	Public	7	Female	3-4Hr	NO	19.4	122	13.0341	-2SD to +1SD	3	Higher
1	Public	7	Male	1-2Hr	NO	25.2	120.1	17.4709	>+1SD to <=+2SD	3	Higher
1	Public	6	Female	Never	NO	18.8	111.9	15.014	-2SD to +1SD	4	Lower
1	Public	7	Male	1-2Hr	NO	21.3	117.8	15.3493	-2SD to +1SD	4	Lower
1	Public	7	Female	3-4Hr	NO	19.7	119.9	13.7034	-2SD to +1SD	5	Lower
1	Public	7	Male	>4Hr	NO	19.3	121.1	13.1604	-2SD to +1SD	4	Lower
1	Public	10	Male	>4Hr	NO	27	123.4	17.731	-2SD to +1SD	3	Higher
1	Public	6	Female	1-2Hr	NO	16.8	111	13.6353	-2SD to +1SD	3	Higher
1	Public	8	Female	1-2Hr	NO	21.5	121.4	14.5882	-2SD to +1SD	3	Higher
1	Public	6	Female	Never	NO	25.1	122.4	16.7537	-2SD to +1SD	3	Higher
1	Public	7	Female	3-4Hr	NO	25.1	125.1	16.0383	-2SD to +1SD	4	Lower
1	Public	8	Male	1-2Hr	NO	24	126	15.1172	-2SD to +1SD	4	Lower
1	Public	9	Male	3-4Hr	NO	30.7	141.7	15.2897	-2SD to +1SD	5	Lower
1	Public	11	Female	Never	NO	33.4	133.5	18.7406	-2SD to +1SD	4	Lower
1	Public	6	Male	1-2Hr	NO	21.3	117.8	15.3493	-2SD to +1SD	3	Higher
1	Public	6	Female	Never	NO	26.7	126.9	16.5801	-2SD to +1SD	4	Lower
1	Public	7	Female	1-2Hr	NO	22.9	123.6	14.9899	-2SD to +1SD	5	Lower
1	Public	6	Male	3-4Hr	NO	20.1	118.7	14.2658	-2SD to +1SD	3	Higher
1	Public	7	Male	3-4Hr	NO	18.6	118.6	13.2234	-2SD to +1SD	4	Lower
1	Public	8	Female	1-2Hr	NO	20.7	122.4	13.8168	-2SD to +1SD	4	Lower
1	Public	7	Female	1-2Hr	NO	20.9	117.4	15.1639	-2SD to +1SD	3	Higher
1	Public	9	Female	>4Hr	NO	23.7	124.9	15.1923	-2SD to +1SD	4	Lower
1	Public	7	Female	1-2Hr	NO	20	119.2	14.0759	-2SD to +1SD	4	Lower
1	Public	7	Female	1-2Hr	NO	19.3	118	13.861	-2SD to +1SD	3	Higher
1	Public	6	Male	1-2Hr	NO	18.6	116.4	13.728	-2SD to +1SD	3	Higher
1	Public	9	Male	>4Hr	NO	24.9	125.6	15.7841	-2SD to +1SD	4	Lower
1	Public	6	Male	>4Hr	NO	19.2	115.8	14.3181	-2SD to +1SD	3	Higher
1	Public	6	Female	1-2Hr	NO	23.7	116.8	17.3725	>+1SD to <=+2SD	3	Higher
1	Public	8	Male	1-2Hr	NO	20.1	124	13.0723	<-2SD to >=-3SD	5	Lower
1	Public	6	Female	3-4Hr	NO	20.9	118	15.0101	-2SD to +1SD	4	Lower
1	Public	8	Male	Never	NO	29.3	142.3	14.4696	-2SD to +1SD	4	Lower
1	Public	6	Male	1-2Hr	NO	24.1	125.1	15.3994	-2SD to +1SD	4	Lower
1	Public	8	Male	1-2Hr	NO	22.9	128.8	13.804	-2SD to +1SD	3	Higher
1	Public	9	Male	Never	NO	25.5	129.1	15.2999	-2SD to +1SD	3	Higher
1	Public	10	Female	1-2Hr	NO	29.2	139.2	15.0697	-2SD to +1SD	4	Lower
1	Public	11	Male	1-2Hr	NO	32.5	135	17.8326	-2SD to +1SD	3	Higher
1	Public	7	Female	1-2Hr	YES	29.3	136.8	15.6565	-2SD to +1SD	4	Lower
1	Public	9	Female	1-2Hr	NO	28.5	135	15.6379	-2SD to +1SD	4	Lower
1	Public	9	Male	1-2Hr	NO	23.4	128.5	14.1713	-2SD to +1SD	4	Lower
1	Public	7	Male	3-4Hr	NO	25.9	127.4	15.9574	-2SD to +1SD	3	Higher
1	Public	7	Female	1-2Hr	NO	19.6	121.1	13.365	-2SD to +1SD	4	Lower
1	Public	7	Male	>4Hr	NO	23.9	132.6	13.5929	-2SD to +1SD	4	Lower
1	Public	9	Male	1-2Hr	NO	24.1	133.3	13.563	-2SD to +1SD	4	Lower
1	Public	7	Male	1-2Hr	NO	27.8	132.9	15.7396	-2SD to +1SD	4	Lower
1	Public	8	Female	1-2Hr	NO	23.6	122.3	15.7783	-2SD to +1SD	3	Higher
1	Public	9	Male	>4Hr	NO	28.9	139.9	14.766	-2SD to +1SD	4	Lower
1	Public	6	Male	3-4Hr	NO	23.9	126.3	14.9827	-2SD to +1SD	4	Lower
1	Public	6	Female	1-2Hr	NO	30.2	137	16.0904	-2SD to +1SD	2	Higher
1	Public	9	Male	1-2Hr	NO	22.5	125	14.4	-2SD to +1SD	3	Higher
1	Public	8	Male	1-2Hr	NO	21.8	124.7	14.0192	-2SD to +1SD	4	Lower
1	Public	7	Female	1-2Hr	NO	24.7	126	15.5581	-2SD to +1SD	3	Higher
1	Public	8	Male	>4Hr	NO	29.8	137.2	15.831	-2SD to +1SD	2	Higher
1	Public	7	Female	1-2Hr	NO	29.7	131.1	17.2803	-2SD to +1SD	4	Lower
1	Public	7	Male	1-2Hr	NO	25.6	132	14.6924	-2SD to +1SD	4	Lower
1	Public	7	Male	1-2Hr	NO	24.9	123.8	16.2464	-2SD to +1SD	5	Lower
1	Public	8	Female	1-2Hr	NO	24	128.4	14.5573	-2SD to +1SD	4	Lower
1	Public	8	Male	1-2Hr	NO	23.1	125.2	14.7368	-2SD to +1SD	3	Higher
1	Public	8	Female	1-2Hr	NO	27.3	132.2	15.6207	-2SD to +1SD	1	Higher
1	Public	6	Female	1-2Hr	NO	17.4	120	12.0833	<-2SD to >=-3SD	3	Higher
1	Public	8	Male	1-2Hr	NO	28.9	130.4	16.9958	-2SD to +1SD	4	Lower
1	Public	8	Male	1-2Hr	NO	22.2	125.1	14.1853	-2SD to +1SD	4	Lower
1	Public	10	Male	>4Hr	NO	27.1	140.2	13.7871	-2SD to +1SD	3	Higher
1	Public	8	Male	>4Hr	NO	26.6	132.2	15.2201	-2SD to +1SD	4	Lower
1	Public	9	Female	1-2Hr	NO	23.9	129.7	14.2075	-2SD to +1SD	3	Higher
1	Public	6	Male	Never	NO	14.8	105.4	13.3223	-2SD to +1SD	4	Lower
1	Public	7	Female	1-2Hr	NO	15.8	110.2	13.0105	-2SD to +1SD	4	Lower
1	Public	9	Male	Never	NO	19.1	119.1	13.4651	-2SD to +1SD	4	Lower
1	Public	8	Male	3-4Hr	NO	26.1	127.4	16.0806	-2SD to +1SD	4	Lower
1	Public	8	Male	1-2Hr	NO	30.9	136.6	16.5599	-2SD to +1SD	4	Lower
1	Public	9	Female	>4Hr	NO	24.9	133.1	14.0554	-2SD to +1SD	4	Lower
1	Public	9	Male	3-4Hr	NO	22.8	131	13.2859	<-2SD to >=-3SD	4	Lower
1	Public	9	Female	1-2Hr	NO	27.8	129.9	16.475	-2SD to +1SD	3	Higher
1	Public	7	Female	1-2Hr	NO	27.7	131	16.1413	-2SD to +1SD	4	Lower
1	Public	8	Female	1-2Hr	NO	23.1	128.1	14.0771	-2SD to +1SD	4	Lower
1	Public	7	Male	1-2Hr	NO	23.3	124.5	15.032	-2SD to +1SD	3	Higher
1	Public	7	Female	1-2Hr	NO	26	126.9	16.1454	-2SD to +1SD	3	Higher
1	Public	8	Female	Never	NO	27.1	131.3	15.7195	-2SD to +1SD	3	Higher
1	Public	10	Male	1-2Hr	NO	24.4	134	13.5888	<-2SD to >=-3SD	3	Higher
1	Public	8	Male	1-2Hr	NO	25.8	130.6	15.1263	-2SD to +1SD	2	Higher
1	Public	8	Female	1-2Hr	NO	21.6	125.8	13.6487	-2SD to +1SD	3	Higher
1	Public	8	Female	1-2Hr	NO	22.9	128.6	13.8469	-2SD to +1SD	4	Lower
1	Public	11	Female	3-4Hr	NO	35	139.9	17.8827	-2SD to +1SD	2	Higher
1	Public	8	Female	1-2Hr	NO	28.9	135.4	15.7638	-2SD to +1SD	3	Higher
1	Public	8	Female	3-4Hr	NO	28.4	133.2	16.007	-2SD to +1SD	4	Lower
1	Public	9	Male	1-2Hr	NO	31.7	133	17.9207	-2SD to +1SD	4	Lower
1	Public	9	Female	>4Hr	NO	28.3	138	14.8603	-2SD to +1SD	3	Higher
1	Public	9	Female	1-2Hr	NO	31.3	138.8	16.2467	-2SD to +1SD	4	Lower
1	Public	9	Male	3-4Hr	NO	22.9	119.1	16.144	-2SD to +1SD	4	Lower
1	Public	8	Male	Never	NO	26.4	129.9	15.6454	-2SD to +1SD	4	Lower
1	Public	10	Male	>4Hr	NO	26.5	130.8	15.4892	-2SD to +1SD	4	Lower
1	Public	9	Female	1-2Hr	NO	19.6	123.5	12.8506	<-2SD to >=-3SD	5	Lower
1	Public	9	Male	>4Hr	NO	25	129.2	14.9767	-2SD to +1SD	3	Higher
1	Public	9	Female	3-4Hr	NO	23.3	129	14.0016	-2SD to +1SD	4	Lower
1	Public	11	Female	1-2Hr	NO	26.4	134.5	14.5935	-2SD to +1SD	4	Lower
1	Public	7	Female	Never	NO	25.5	129	15.3236	-2SD to +1SD	4	Lower
1	Public	11	Female	3-4Hr	NO	26.5	138.4	13.8348	<-2SD to >=-3SD	4	Lower
1	Public	8	Male	1-2Hr	NO	25.4	133.7	14.2092	-2SD to +1SD	4	Lower
1	Public	9	Male	Never	NO	26.7	131.2	15.5111	-2SD to +1SD	5	Lower
1	Public	11	Male	>4Hr	NO	30.4	140.6	15.3781	-2SD to +1SD	5	Lower
1	Public	8	Male	3-4Hr	NO	26.4	130.8	15.4308	-2SD to +1SD	5	Lower
1	Public	9	Male	1-2Hr	NO	35.2	138.3	18.4034	>+1SD to <=+2SD	4	Lower
1	Public	10	Male	Never	NO	25.3	133.5	14.1957	-2SD to +1SD	4	Lower
1	Public	7	Female	>4Hr	NO	24.7	131.2	14.3493	-2SD to +1SD	4	Lower
1	Public	10	Male	Never	NO	20.8	116.4	15.3517	-2SD to +1SD	4	Lower
1	Public	8	Male	>4Hr	NO	24.9	126.9	15.4624	-2SD to +1SD	5	Lower
1	Public	8	Male	Never	NO	28.1	136.4	15.1035	-2SD to +1SD	4	Lower
1	Public	8	Male	1-2Hr	NO	26.6	132.9	15.0602	-2SD to +1SD	4	Lower
1	Public	9	Male	>4Hr	NO	30.7	132.8	17.4077	-2SD to +1SD	4	Lower
1	Public	11	Female	>4Hr	NO	38.2	141.4	19.1058	-2SD to +1SD	4	Lower
1	Public	10	Female	1-2Hr	NO	26.2	131.7	15.1053	-2SD to +1SD	3	Higher
1	Public	8	Female	>4Hr	NO	27.5	136.6	14.7378	-2SD to +1SD	4	Lower
1	Public	8	Female	1-2Hr	NO	22.6	123.4	14.8415	-2SD to +1SD	4	Lower
1	Public	10	Female	1-2Hr	NO	27.7	134.2	15.3807	-2SD to +1SD	4	Lower
1	Public	9	Male	1-2Hr	NO	25.7	135.9	13.9154	-2SD to +1SD	4	Lower
1	Public	9	Male	Never	NO	23.9	124.1	15.5187	-2SD to +1SD	4	Lower
1	Public	11	Male	3-4Hr	NO	29.6	138.4	15.4532	-2SD to +1SD	4	Lower
1	Public	11	Male	1-2Hr	NO	39.2	146.6	18.2397	-2SD to +1SD	4	Lower
1	Public	10	Male	1-2Hr	NO	34.2	138.5	17.829	-2SD to +1SD	3	Higher
1	Public	10	Male	1-2Hr	YES	28.6	135.9	15.4856	-2SD to +1SD	4	Lower
1	Public	11	Male	1-2Hr	NO	30.5	137.3	16.1793	-2SD to +1SD	5	Lower
1	Public	9	Male	>4Hr	NO	24.2	131.4	14.016	-2SD to +1SD	3	Higher
1	Public	10	Female	3-4Hr	NO	37.8	139.9	19.3133	>+1SD to <=+2SD	5	Lower
1	Public	9	Female	1-2Hr	YES	35.1	146.3	16.399	-2SD to +1SD	3	Higher
1	Public	10	Female	Never	NO	31.2	138.2	16.3357	-2SD to +1SD	4	Lower
1	Public	11	Female	3-4Hr	NO	25.9	138.5	13.5021	<-2SD to >=-3SD	4	Lower
1	Public	11	Female	3-4Hr	NO	36.1	149.3	16.1952	-2SD to +1SD	3	Higher
1	Public	11	Female	1-2Hr	YES	34.2	138.9	17.7264	-2SD to +1SD	4	Lower
1	Public	10	Male	1-2Hr	NO	33.4	140.4	16.9439	-2SD to +1SD	2	Higher
1	Public	8	Male	1-2Hr	NO	27.8	131.2	16.1502	-2SD to +1SD	4	Lower
1	Public	10	Male	3-4Hr	NO	33.5	145	15.9334	-2SD to +1SD	4	Lower
1	Public	10	Female	1-2Hr	NO	34.5	145.1	16.3864	-2SD to +1SD	3	Higher
1	Public	8	Male	1-2Hr	NO	28.4	132.2	16.2501	-2SD to +1SD	3	Higher
1	Public	7	Female	>4Hr	NO	28.4	137	15.1313	-2SD to +1SD	4	Lower
1	Public	10	Male	1-2Hr	NO	26.8	131.2	15.5692	-2SD to +1SD	4	Lower
1	Public	11	Female	1-2Hr	YES	29.1	138.9	15.083	-2SD to +1SD	3	Higher
1	Public	9	Male	1-2Hr	NO	22.4	125.9	14.1318	-2SD to +1SD	3	Higher
1	Public	10	Female	1-2Hr	NO	27.5	133	15.5464	-2SD to +1SD	4	Lower
1	Public	10	Female	1-2Hr	NO	25.2	126.6	15.7229	-2SD to +1SD	4	Lower
1	Public	9	Male	>4Hr	NO	26.4	131.1	15.3603	-2SD to +1SD	2	Higher
1	Public	11	Male	1-2Hr	NO	31.3	137.4	16.5795	-2SD to +1SD	4	Lower
1	Public	11	Female	1-2Hr	NO	28.4	141.4	14.2043	-2SD to +1SD	4	Lower
1	Public	9	Female	1-2Hr	NO	24.9	130.6	14.5987	-2SD to +1SD	4	Lower
1	Public	9	Female	1-2Hr	NO	24	126.8	14.927	-2SD to +1SD	4	Lower
1	Public	11	Male	>4Hr	NO	29.1	141.2	14.5957	-2SD to +1SD	4	Lower
1	Public	10	Male	1-2Hr	YES	28.5	137.3	15.1183	-2SD to +1SD	5	Lower
1	Public	9	Male	>4Hr	NO	24.2	127.7	14.84	-2SD to +1SD	4	Lower
1	Public	10	Male	1-2Hr	NO	24.2	134.4	13.3973	<-2SD to >=-3SD	2	Higher
1	Public	10	Male	1-2Hr	NO	23.5	126.2	14.7553	-2SD to +1SD	4	Lower
1	Public	9	Male	3-4Hr	NO	30.5	134.5	16.8599	-2SD to +1SD	3	Higher
1	Public	9	Female	>4Hr	NO	31.8	134.5	17.5785	-2SD to +1SD	4	Lower
1	Public	6	Female	1-2Hr	YES	20.8	118.3	14.8626	-2SD to +1SD	4	Lower
1	Public	7	Male	1-2Hr	NO	24.8	127.8	15.1841	-2SD to +1SD	4	Lower
1	Public	7	Male	1-2Hr	NO	20.9	116.5	15.3991	-2SD to +1SD	4	Lower
1	Public	7	Female	Never	NO	19	118.8	13.4623	-2SD to +1SD	3	Higher
1	Public	8	Male	1-2Hr	NO	22.2	117.5	16.0797	-2SD to +1SD	4	Lower
1	Public	8	Female	Never	NO	29.9	139.3	15.4088	-2SD to +1SD	3	Higher
1	Public	9	Female	1-2Hr	NO	37.5	145.5	17.7135	-2SD to +1SD	4	Lower
1	Public	10	Male	>4Hr	NO	32.4	141.2	16.2508	-2SD to +1SD	3	Higher
1	Public	7	Female	1-2Hr	NO	21.5	125.1	13.738	-2SD to +1SD	3	Higher
1	Public	11	Male	1-2Hr	NO	27.6	133.1	15.5795	-2SD to +1SD	4	Lower
1	Public	10	Male	1-2Hr	NO	27.4	134.4	15.1688	-2SD to +1SD	4	Lower
1	Public	8	Female	1-2Hr	NO	21.9	128	13.3667	-2SD to +1SD	3	Higher
1	Public	6	Male	1-2Hr	NO	29.8	137.1	15.8541	-2SD to +1SD	4	Lower
1	Public	9	Female	1-2Hr	NO	26	128.6	15.7214	-2SD to +1SD	4	Lower
1	Public	10	Female	1-2Hr	NO	27.8	138.3	14.5345	-2SD to +1SD	4	Lower
1	Public	9	Male	1-2Hr	NO	26	132.9	14.7205	-2SD to +1SD	3	Higher
1	Public	10	Female	1-2Hr	YES	30	139.2	15.4826	-2SD to +1SD	4	Lower
1	Public	11	Male	1-2Hr	NO	29.1	143.3	14.171	-2SD to +1SD	3	Higher
1	Public	11	Female	1-2Hr	NO	39.5	140.7	19.953	>+1SD to <=+2SD	3	Higher
1	Public	11	Male	1-2Hr	NO	30.6	139.7	15.6794	-2SD to +1SD	3	Higher
1	Public	10	Male	1-2Hr	NO	26.5	135.5	14.4334	-2SD to +1SD	5	Lower
1	Public	9	Male	3-4Hr	NO	31.9	142	15.8203	-2SD to +1SD	3	Higher
1	Public	10	Male	1-2Hr	NO	38.6	151	16.9291	-2SD to +1SD	3	Higher
1	Public	10	Male	3-4Hr	NO	27.5	140.9	13.8519	-2SD to +1SD	4	Lower
1	Public	9	Female	>4Hr	NO	27.1	132.9	15.3433	-2SD to +1SD	3	Higher
1	Public	11	Female	3-4Hr	NO	26.1	133	14.7549	-2SD to +1SD	4	Lower
1	Public	10	Female	1-2Hr	NO	33.1	146.2	15.4858	-2SD to +1SD	3	Higher
1	Public	9	Female	>4Hr	NO	30.5	143.9	14.7292	-2SD to +1SD	4	Lower
1	Public	10	Male	3-4Hr	NO	34.2	144.2	16.4473	-2SD to +1SD	4	Lower
1	Public	11	Female	1-2Hr	NO	30.9	137.7	16.2964	-2SD to +1SD	3	Higher
1	Public	10	Female	1-2Hr	NO	25.4	133.7	14.2092	-2SD to +1SD	4	Lower
1	Public	11	Male	1-2Hr	NO	35.6	143	17.4092	-2SD to +1SD	3	Higher
1	Public	9	Female	>4Hr	NO	32.2	139.8	16.4756	-2SD to +1SD	5	Lower
1	Public	10	Male	1-2Hr	NO	36.8	151.9	15.949	-2SD to +1SD	2	Higher
1	Public	9	Male	1-2Hr	NO	27.3	131.3	15.8356	-2SD to +1SD	4	Lower
1	Public	10	Female	1-2Hr	NO	26.5	135.1	14.5189	-2SD to +1SD	4	Lower
1	Public	9	Female	1-2Hr	NO	34.7	138.9	17.9856	-2SD to +1SD	4	Lower
1	Public	10	Female	1-2Hr	NO	31.6	143.5	15.3456	-2SD to +1SD	4	Lower
1	Public	10	Female	1-2Hr	NO	30.3	141.3	15.176	-2SD to +1SD	3	Higher
1	Public	8	Male	>4Hr	NO	28	139.4	14.409	-2SD to +1SD	4	Lower
1	Public	10	Female	Never	NO	29.7	134.8	16.3447	-2SD to +1SD	4	Lower
1	Public	11	Male	1-2Hr	NO	27.1	131.3	15.7195	-2SD to +1SD	4	Lower
1	Public	10	Male	1-2Hr	NO	28.1	136.8	15.0153	-2SD to +1SD	3	Higher
1	Public	11	Male	3-4Hr	NO	35.4	146	16.6072	-2SD to +1SD	3	Higher
1	Public	10	Male	1-2Hr	NO	27.2	131.1	15.8257	-2SD to +1SD	3	Higher
1	Public	11	Male	>4Hr	NO	32.7	148	14.9288	-2SD to +1SD	4	Lower
1	Public	11	Female	3-4Hr	NO	34.1	148.6	15.4425	-2SD to +1SD	3	Higher
1	Public	11	Female	Never	NO	28.8	137	15.3445	-2SD to +1SD	4	Lower
1	Public	10	Male	Never	NO	25.5	133	14.4157	-2SD to +1SD	4	Lower
1	Public	11	Male	Never	NO	32.6	146.5	15.1895	-2SD to +1SD	4	Lower
1	Public	10	Male	1-2Hr	NO	26.4	137.6	13.9433	-2SD to +1SD	4	Lower
1	Public	11	Female	1-2Hr	NO	35.3	146.4	16.47	-2SD to +1SD	3	Higher
1	Public	10	Female	1-2Hr	NO	26.1	130.5	15.3257	-2SD to +1SD	3	Higher
1	Public	10	Female	1-2Hr	NO	29.5	139.4	15.1809	-2SD to +1SD	4	Lower
1	Public	11	Female	Never	NO	30.7	140.1	15.6409	-2SD to +1SD	4	Lower
1	Public	11	Male	1-2Hr	NO	25.9	132.5	14.7526	-2SD to +1SD	3	Higher
1	Public	11	Male	3-4Hr	NO	31.3	141.7	15.5885	-2SD to +1SD	4	Lower
1	Public	9	Male	3-4Hr	NO	25	125.1	15.9744	-2SD to +1SD	4	Lower
1	Public	10	Male	1-2Hr	NO	28.9	139.9	14.766	-2SD to +1SD	4	Lower
1	Public	11	Male	1-2Hr	NO	23	124.8	14.7672	-2SD to +1SD	4	Lower
1	Public	11	Male	>4Hr	YES	34.5	145.6	16.2741	-2SD to +1SD	3	Higher
1	Public	11	Female	1-2Hr	NO	38.8	144.6	18.5565	-2SD to +1SD	4	Lower
1	Public	9	Female	3-4Hr	NO	34.6	133.7	19.3559	>+1SD to <=+2SD	3	Higher
1	Public	8	Female	Never	NO	26.6	133.3	14.97	-2SD to +1SD	4	Lower
1	Public	10	Male	1-2Hr	NO	26.1	137.5	13.805	-2SD to +1SD	4	Lower
1	Public	10	Female	1-2Hr	NO	32	143.8	15.4751	-2SD to +1SD	3	Higher
1	Public	11	Female	1-2Hr	NO	30.7	140.9	15.4638	-2SD to +1SD	4	Lower
1	Public	10	Female	Never	NO	30.3	136	16.3819	-2SD to +1SD	4	Lower
1	Public	10	Female	1-2Hr	NO	43.8	158.1	17.5231	-2SD to +1SD	4	Lower
1	Public	11	Female	3-4Hr	NO	28.1	142	13.9357	-2SD to +1SD	4	Lower
1	Public	11	Female	>4Hr	NO	31.2	140.2	15.873	-2SD to +1SD	4	Lower
1	Public	10	Male	1-2Hr	NO	28.2	135.5	15.3593	-2SD to +1SD	3	Higher
1	Public	11	Female	3-4Hr	NO	33.8	143.6	16.3911	-2SD to +1SD	3	Higher
1	Public	11	Female	Never	NO	30	134.6	16.5589	-2SD to +1SD	3	Higher
1	Public	11	Female	1-2Hr	NO	33.4	143.2	16.2877	-2SD to +1SD	3	Higher
1	Public	11	Female	1-2Hr	NO	29.9	141	15.0395	-2SD to +1SD	4	Lower
1	Public	11	Male	1-2Hr	NO	32.2	140	16.4286	-2SD to +1SD	3	Higher
1	Public	10	Female	Never	NO	23	129.8	13.6514	-2SD to +1SD	4	Lower
1	Public	10	Female	1-2Hr	NO	28.1	135.2	15.3728	-2SD to +1SD	4	Lower
1	Public	10	Female	1-2Hr	NO	25.2	140.6	12.7476	<-2SD to >=-3SD	4	Lower
1	Public	10	Female	1-2Hr	NO	27.4	132.3	15.6542	-2SD to +1SD	3	Higher
1	Public	11	Male	Never	NO	23.2	129.6	13.8127	<-2SD to >=-3SD	3	Higher
1	Public	9	Female	1-2Hr	NO	26.8	133.9	14.9477	-2SD to +1SD	3	Higher
1	Public	11	Female	1-2Hr	NO	31.1	138.8	16.1429	-2SD to +1SD	3	Higher
1	Public	9	Male	3-4Hr	YES	27.4	133.4	15.3971	-2SD to +1SD	3	Higher
1	Public	9	Female	1-2Hr	NO	20.6	111.9	16.4516	-2SD to +1SD	4	Lower
1	Public	10	Male	3-4Hr	NO	32	140.5	16.2105	-2SD to +1SD	4	Lower
1	Public	11	Male	Never	NO	25.8	134.2	14.3257	-2SD to +1SD	3	Higher
1	Public	10	Male	Never	NO	26	144.3	12.4865	<-3SD	4	Lower
1	Public	10	Female	1-2Hr	YES	25.6	132.9	14.4941	-2SD to +1SD	4	Lower
1	Public	10	Male	1-2Hr	NO	39.7	143.3	19.3329	>+1SD to <=+2SD	4	Lower
1	Public	11	Male	1-2Hr	NO	32.2	133.3	18.1216	-2SD to +1SD	4	Lower
1	Public	7	Female	>4Hr	NO	19.2	119.1	13.5356	-2SD to +1SD	3	Higher
1	Public	11	Female	Never	NO	29.2	139.8	14.9406	-2SD to +1SD	4	Lower
1	Public	9	Female	1-2Hr	NO	29.6	138.3	15.4756	-2SD to +1SD	4	Lower
1	Public	11	Male	>4Hr	NO	25.4	135.1	13.9163	<-2SD to >=-3SD	4	Lower
1	Public	11	Male	Never	NO	23.9	129.5	14.2514	-2SD to +1SD	3	Higher
1	Public	8	Female	3-4Hr	NO	28	127.8	17.1434	-2SD to +1SD	5	Lower
1	Private	6	Female	>4Hr	NO	23.1	122.5	15.3936	-2SD to +1SD	4	Lower
1	Private	6	Female	1-2Hr	NO	21.3	112.3	16.8896	-2SD to +1SD	3	Higher
1	Private	6	Male	1-2Hr	NO	22.2	115.4	16.6702	-2SD to +1SD	3	Higher
1	Private	6	Male	1-2Hr	NO	22	120.1	15.2523	-2SD to +1SD	3	Higher
1	Private	7	Female	3-4Hr	NO	19.5	116.1	14.4667	-2SD to +1SD	4	Lower
1	Private	11	Male	1-2Hr	NO	30.3	136.5	16.2621	-2SD to +1SD	2	Higher
1	Private	7	Male	>4Hr	NO	20.5	113.8	15.8296	-2SD to +1SD	3	Higher
1	Private	9	Male	1-2Hr	NO	27.4	113.4	21.3071	>+2SD	3	Higher
1	Private	6	Female	1-2Hr	NO	20.3	115.2	15.2965	-2SD to +1SD	3	Higher
1	Private	7	Female	1-2Hr	NO	27.4	126.5	17.1226	-2SD to +1SD	3	Higher
1	Private	6	Male	>4Hr	NO	18.3	115.6	13.6942	-2SD to +1SD	2	Higher
1	Private	7	Female	1-2Hr	NO	24	127.3	14.81	-2SD to +1SD	4	Lower
1	Private	8	Female	1-2Hr	NO	23.2	123.5	15.2109	-2SD to +1SD	3	Higher
1	Private	7	Female	1-2Hr	NO	21.4	125.3	13.6305	-2SD to +1SD	4	Lower
1	Private	9	Female	1-2Hr	NO	32.4	137.8	17.0627	-2SD to +1SD	4	Lower
1	Private	7	Male	1-2Hr	NO	22.6	125	14.464	-2SD to +1SD	2	Higher
1	Private	6	Male	1-2Hr	NO	25.3	128.9	15.227	-2SD to +1SD	2	Higher
1	Private	7	Male	>4Hr	NO	22	117.3	15.9892	-2SD to +1SD	4	Lower
1	Private	7	Female	1-2Hr	NO	22.7	127.5	13.9639	-2SD to +1SD	3	Higher
1	Private	9	Male	3-4Hr	NO	24.3	130.1	14.3566	-2SD to +1SD	4	Lower
1	Private	11	Male	1-2Hr	NO	34.4	149.6	15.3708	-2SD to +1SD	1	Higher
1	Private	10	Female	1-2Hr	NO	46.7	152.1	20.1864	>+1SD to <=+2SD	2	Higher
1	Private	9	Male	3-4Hr	NO	26.3	131	15.3254	-2SD to +1SD	2	Higher
1	Private	10	Female	1-2Hr	NO	29.2	136.9	15.5803	-2SD to +1SD	1	Higher
1	Private	8	Female	1-2Hr	NO	23.9	129.1	14.3399	-2SD to +1SD	3	Higher
1	Private	10	Female	3-4Hr	NO	29.2	140.4	14.8132	-2SD to +1SD	4	Lower
1	Private	10	Male	>4Hr	NO	28.1	142.3	13.877	-2SD to +1SD	3	Higher
1	Private	9	Female	Never	NO	29.9	137.5	15.8149	-2SD to +1SD	3	Higher
1	Public	8	Female	1-2Hr	NO	20	122.2	13.3933	-2SD to +1SD	4	Lower
1	Public	11	Female	1-2Hr	NO	25	133.3	14.0695	-2SD to +1SD	4	Lower
1	Public	8	Female	1-2Hr	NO	21	121.6	14.2021	-2SD to +1SD	4	Lower
1	Public	7	Female	1-2Hr	NO	26.6	126.6	16.5964	-2SD to +1SD	3	Higher
1	Public	6	Male	1-2Hr	NO	20.3	110.7	16.5654	-2SD to +1SD	4	Lower
1	Public	11	Female	1-2Hr	NO	38.2	147.4	17.582	-2SD to +1SD	4	Lower
1	Public	11	Female	1-2Hr	NO	33.6	144.7	16.0473	-2SD to +1SD	3	Higher
1	Public	7	Male	1-2Hr	NO	21.1	123.2	13.9015	-2SD to +1SD	4	Lower
1	Public	9	Male	1-2Hr	NO	27.5	131.7	15.8548	-2SD to +1SD	4	Lower
1	Public	11	Male	3-4Hr	NO	27	130.6	15.8299	-2SD to +1SD	4	Lower
1	Public	11	Female	3-4Hr	NO	32.2	141.4	16.1049	-2SD to +1SD	3	Higher
1	Private	6	Male	3-4Hr	NO	20	116.6	14.7107	-2SD to +1SD	3	Higher
1	Private	9	Female	1-2Hr	NO	31	140	15.8163	-2SD to +1SD	2	Higher
1	Private	10	Female	1-2Hr	NO	30.6	141.2	15.348	-2SD to +1SD	3	Higher
1	Public	8	Male	>4Hr	NO	23.9	123.2	15.7462	-2SD to +1SD	4	Lower
